# Supplementary material for: Age-specific sequence of colorectal cancer screening options in Germany: A model-based critical evaluation
Source: PLoS Med. 2020 Jul 17;17(7):e1003194. doi: 10.1371/journal.pmed.1003194 (PMC7367446; doi:10.1371/journal.pmed.1003194)
Supplement: S1 Appendix — (ZIP) [file pmed.1003194.s001.zip]

Archive with 11 entries (11 files):
- S1_File/1. core model.R
- S1_File/2. correction fct.R
- S1_File/3. FIT CS sequence strategies.R
- S1_File/4. PPVs.R
- S1_File/5. SE proneness.R
- S1_File/update markov input parameters females lower.csv
- S1_File/update markov input parameters females upper.csv
- S1_File/update markov input parameters females.csv
- S1_File/update markov input parameters males lower.csv
- S1_File/update markov input parameters males upper.csv
- S1_File/update markov input parameters males.csv
