# Supplementary material for: Age-specific sequence of colorectal cancer screening options in Germany: A model-based critical evaluation
Source: PLoS Med. 2020 Jul 17;17(7):e1003194. doi: 10.1371/journal.pmed.1003194 (PMC7367446; doi:10.1371/journal.pmed.1003194)
Supplement: S1 Appendix — (ZIP) [file pmed.1003194.s001.zip › S1_File/1. core model.R]

####Age-Specific Sequence of Colorectal Cancer Screening Options in Germany: a Model-Based Critical Evaluation ####
####Thomas Heisser, Korbinian Weigl, Michael Hoffmeister, Hermann Brenner####
####German Cancer Research Center (DKFZ), Heidelberg, Germany ####
#### (c) Thomas Heisser, t.heisser@dkfz.de, Apr 2020 ####

###1. MODEL DEFINING FUNCTIONS ####

####input parameters####
#rm(list=ls())

data.path =  #data path
file.path = #results path

setwd(data.path)

####model: standard or including a rapid-progression component?####
model = "standard" #model = "rapid_progression"

####Sex: Men or Women?####
sex = "men" #women

####Sensitivity Analyses for starting prevalences and transition rates?####
sensitivity_analyses = "no" #lower # higher

####dataset####
if (sensitivity_analyses == "no") {
  if (sex == "women") {data <-read.csv(file="update markov input parameters females.csv", header=TRUE, sep=";")} else if (sex == "men") {data <- read.csv(file="update markov input parameters males.csv", header=TRUE, sep=";")} else {print("error: must specify sex (men or women)")} } else if (sensitivity_analyses == "lower") {
  if (sex == "women") {data <-read.csv(file="update markov input parameters females lower.csv", header=TRUE, sep=";")} else if (sex == "men") {data <- read.csv(file="update markov input parameters males lower.csv", header=TRUE, sep=";")} else {print("error: must specify sex (men or women)")} } else if (sensitivity_analyses == "higher") {
  if (sex == "women") {data <-read.csv(file="update markov input parameters females upper.csv", header=TRUE, sep=";")} else if (sex == "men") {data <- read.csv(file="update markov input parameters males upper.csv", header=TRUE, sep=";")} else {print("error: must specify sex (men or women)")} } 
attach(data)

#CRC mortality
#year 1 to 10 after detection
mort_scr_women <- c(0.03693508, 0.019199522, 0.013314737, 0.008576257, 0.00598139, 0.003085637, 0.003135406, 0.003186806, 0, 0)
mort_scr_men <- c(0.046467561, 0.022037461, 0.02065225, 0.014965398, 0.011914759, 0.00832752, 0.004302552, 0.004375477, 0.004450916, 0)
if (sex =="women") {mort_scr_input <- mort_scr_women} else if (sex == "men") {mort_scr_input <- mort_scr_men} else {print ("error: must specify sex (men or women)")}

#year 1 to 10 after detection
mort_sym_women <- c(0.20634123, 0.107259899, 0.074384005, 0.04791205, 0.033415584, 0.017238198, 0.017516233, 0.017803385, 0, 0)
mort_sym_men <- c(0.196896447, 0.093379074, 0.087509532, 0.063412704, 0.050486268, 0.035286102, 0.018231152, 0.018540155, 0.018859813, 0)
if (sex =="women") {mort_sym_input <- mort_sym_women} else if (sex == "men") {mort_sym_input <- mort_sym_men} else {print ("error: must specify sex (men or women)")}

####starting prevalences for all states####
if (sensitivity_analyses == "no") { # sensitivity anaylsis not specified for rapid progression component
  if (model == "standard") {initialstate_women <- c(0.831897819083101, 0, 0.131524491428496, 0, 0.0339314439731889, 0, 0, 0 ,0.00264624551521408, 0, rep(0,41))} else if (model == "rapid_progression") {initialstate_women <-c(0.83168, 0, 0.12672, 0, 0.03234, 0, 0.00663, 0 ,0.00263, 0, rep(0,41))} else {print ("error: must specify model")} } else if (sensitivity_analyses == "lower") {
  if (model == "standard") {initialstate_women <- c(0.833712325, 0, 0.130537481, 0, 0.033310830, 0, 0, 0 ,0.002439363, 0, rep(0,41))} else if (model == "rapid_progression") {initialstate_women <-c(0.83168, 0, 0.12672, 0, 0.03234, 0, 0.00663, 0 ,0.00263, 0, rep(0,41))} else {print ("error: must specify model")} } else if (sensitivity_analyses == "higher") {
  if (model == "standard") {initialstate_women <- c(0.830091495, 0, 0.132490528, 0, 0.034563632, 0, 0, 0 ,0.002854346, 0, rep(0,41))} else if (model == "rapid_progression") {initialstate_women <-c(0.83168, 0, 0.12672, 0, 0.03234, 0, 0.00663, 0 ,0.00263, 0, rep(0,41))} else {print ("error: must specify model")} }
  
if (sensitivity_analyses == "no") { # sensitivity anaylsis not specified for rapid progression component
  if (model == "standard") {initialstate_men <- c(0.715250625339418, 0, 0.217416644519357, 0, 0.0625032668815876, 0, 0, 0, 0.00482946325963739, 0, rep(0,41))} else if (model == "rapid_progression") {initialstate_men <- c(0.71572, 0, 0.20864, 0, 0.05962, 0, 0.01118, 0, 0.00484, 0, rep(0,41))}  else {print ("error: must specify model")} } else if (sensitivity_analyses == "lower") {
  if (model == "standard") {initialstate_men <- c(0.717148379, 0, 0.216648952, 0, 0.061714242, 0, 0, 0, 0.004488427, 0, rep(0,41))} else if (model == "rapid_progression") {initialstate_men <- c(0.71572, 0, 0.20864, 0, 0.05962, 0, 0.01118, 0, 0.00484, 0, rep(0,41))}  else {print ("error: must specify model")} } else if (sensitivity_analyses == "higher") {
  if (model == "standard") {initialstate_men <- c(0.713241662, 0, 0.218254941, 0, 0.063378867, 0, 0, 0, 0.005124531, 0, rep(0,41))} else if (model == "rapid_progression") {initialstate_men <- c(0.71572, 0, 0.20864, 0, 0.05962, 0, 0.01118, 0, 0.00484, 0, rep(0,41))}  else {print ("error: must specify model")} } 

if (sex =="women") {initialstate <- initialstate_women} else if (sex == "men") {initialstate <- initialstate_men} else {print ("error: must specify sex (men or women)")}

####basic functions defining the transition matrices and markov chain, and calculate cumulative prevalences for each state after n cycles####
if (model == "standard") {tr_no_adv_novo <- c(rep(0,51))} else if (model == "rapid_progression") {tr_no_adv_novo <- tr_no_nonadv*1/10} else {print ("error: must specify model")}
if (model == "standard") {tr_adv_novo_clin <- c(rep(0,51))} else if (model == "rapid_progression") {tr_adv_novo_clin <- tr_preclin_clin*1/20} else {print ("error: must specify model")}

##function defining a set of 50 time-depending transition matrices age 50 to 100 
transition_matrices_50_to_100 <- function (SE_nonadv = test_sens, #test_sens and test_spec are predefined for no screening from input data (.csv)
                                           SE_dia_nonadv = test_sens,
                                           SE_adv = test_sens,
                                           SE_dia_adv = test_sens,
                                           SE_adv_novo = test_sens,
                                           SE_dia_adv_novo = test_sens,
                                           SE_preclin = test_sens,
                                           SE_dia_preclin = test_sens,
                                           SE_preclin_novo = test_sens,
                                           SE_dia_preclin_novo = test_sens,
                                           SP = test_spec,
                                           SP_novo = test_spec,
                                           SP_dia = test_spec,
                                           SP_dia_novo = test_spec,
                                           p_no_nonadv = tr_no_nonadv,
                                           p_nonadv_adv = tr_nonadv_adv,
                                           p_adv_preclin = tr_adv_preclin,
                                           p_preclin_clin = tr_preclin_clin,
                                           p_no_adv_novo = tr_no_adv_novo,
                                           p_adv_novo_clin = tr_adv_novo_clin,
                                           mort_scr = mort_scr_input,
                                           mort_sym = mort_sym_input,
                                           p_agedeath_1012 = p_agedeath_1012_input
) {
  #functions defining probabilities within transition matrices
  #dia denominates the diagnostic population (subjects who had a positive test (e.g. FIT) and moved back to nothing based on perfect colonoscopy)
  p_nothing_nothing_n = 
    SP * SP_novo * (1-p_no_nonadv) * (1-p_no_adv_novo) * (1-p_agedeath_1012) 
  p_nothing_dia_nothing_n = 
    (1-SP) * (1-SP_novo) * (1-p_no_nonadv) * (1-p_no_adv_novo) * (1-p_agedeath_1012) +
    SP * (1-SP_novo) * (1-p_no_nonadv) * (1-p_no_adv_novo) * (1-p_agedeath_1012) +  
    (1-SP) * SP_novo * (1-p_no_nonadv) * (1-p_no_adv_novo) * (1-p_agedeath_1012) + 
    SE_nonadv * p_no_nonadv * (1-p_no_adv_novo) * (1-p_agedeath_1012) + 
    SE_adv_novo * (1-p_no_nonadv) * p_no_adv_novo * (1-p_agedeath_1012) + 
    SE_adv_novo * p_no_nonadv * p_no_adv_novo * (1-p_agedeath_1012)  
  p_nothing_nonadv_n = 
    (1-SE_nonadv) * p_no_nonadv * (1-p_no_adv_novo) * (1-p_agedeath_1012) 
  p_nothing_adv_novo_n =
    (1-SE_adv_novo) * (1-p_no_nonadv) * p_no_adv_novo * (1-p_agedeath_1012) + 
    (1-SE_adv_novo) * p_no_nonadv * p_no_adv_novo * (1-p_agedeath_1012) 
  
  p_dia_nothing_dia_nothing_n = 
    SP_dia * SP_dia_novo * (1-p_no_nonadv) * (1-p_no_adv_novo) * (1-p_agedeath_1012) +
    (1-SP_dia) * (1-SP_dia_novo) * (1-p_no_nonadv) * (1-p_no_adv_novo) * (1-p_agedeath_1012) +  
    SP_dia * (1-SP_dia_novo) * (1-p_no_nonadv) * (1-p_no_adv_novo) * (1-p_agedeath_1012) +  
    (1-SP_dia) * SP_dia_novo * (1-p_no_nonadv) * (1-p_no_adv_novo) * (1-p_agedeath_1012) + 
    SE_dia_nonadv * p_no_nonadv * (1-p_no_adv_novo) * (1-p_agedeath_1012) + 
    SE_dia_adv_novo * (1-p_no_nonadv) * p_no_adv_novo * (1-p_agedeath_1012) + 
    SE_dia_adv_novo * p_no_nonadv * p_no_adv_novo * (1-p_agedeath_1012) 
  p_dia_nothing_dia_nonadv_n = 
    (1-SE_dia_nonadv) * p_no_nonadv * (1-p_no_adv_novo) * (1-p_agedeath_1012)
  p_dia_nothing_dia_adv_novo_n =
    (1-SE_dia_adv_novo) * (1-p_no_nonadv) * p_no_adv_novo * (1-p_agedeath_1012) +
    (1-SE_dia_adv_novo) * p_no_nonadv * p_no_adv_novo * (1-p_agedeath_1012)
  
  p_nonadv_dia_nothing_n = 
    SE_nonadv * p_nonadv_adv * (1-p_agedeath_1012) + 
    SE_nonadv * (1-p_nonadv_adv) * (1-p_agedeath_1012) 
  p_nonadv_nonadv_n = (1-SE_nonadv) * (1-p_nonadv_adv) * (1-p_agedeath_1012)
  p_nonadv_adv_n = (1-SE_nonadv) * p_nonadv_adv * (1-p_agedeath_1012) 
  
  p_dia_nonadv_dia_nothing_n = 
    SE_dia_nonadv * p_nonadv_adv * (1-p_agedeath_1012) +
    SE_dia_nonadv * (1-p_nonadv_adv) * (1-p_agedeath_1012)
  p_dia_nonadv_dia_nonadv_n =
    (1-SE_dia_nonadv) * (1-p_nonadv_adv) * (1-p_agedeath_1012)
  p_dia_nonadv_dia_adv_n = 
    (1-SE_dia_nonadv) * p_nonadv_adv * (1-p_agedeath_1012)
  
  p_adv_dia_nothing_n = 
    SE_adv * p_adv_preclin * (1-p_agedeath_1012) + 
    SE_adv * (1-p_adv_preclin) * (1-p_agedeath_1012) 
  p_adv_adv_n = (1-SE_adv) * (1-p_adv_preclin) * (1-p_agedeath_1012) 
  p_adv_preclin1_n = (1-SE_adv) * p_adv_preclin * (1-p_agedeath_1012) 
  
  p_dia_adv_dia_nothing_n = 
    SE_dia_adv * p_adv_preclin * (1-p_agedeath_1012) +
    SE_dia_adv * (1-p_adv_preclin) * (1-p_agedeath_1012)
  p_dia_adv_dia_adv_n = (1-SE_dia_adv) * (1-p_adv_preclin) * (1-p_agedeath_1012)
  p_dia_adv_dia_preclin1_n = (1-SE_dia_adv) * p_adv_preclin * (1-p_agedeath_1012)

  p_adv_novo_dia_nothing_n = SE_adv_novo * (1-p_adv_novo_clin) * (1-p_agedeath_1012) #not transit, detected
  p_adv_novo_adv_novo_n = (1-SE_adv_novo) * (1-p_adv_novo_clin) * (1-p_agedeath_1012) #not transit, not detected
  p_adv_novo_clinscr1_n = (1-SE_preclin_novo) * p_adv_novo_clin * (1-p_agedeath_1012) #transit, not detected
  p_adv_novo_clinsym1_n = SE_preclin_novo * p_adv_novo_clin * (1-p_agedeath_1012)  #transit, detected
  
  p_dia_adv_novo_dia_nothing_n = SE_dia_adv_novo * (1-p_adv_novo_clin) * (1-p_agedeath_1012)
  p_dia_adv_novo_dia_adv_novo_n = (1-SE_dia_adv_novo) * (1-p_adv_novo_clin) * (1-p_agedeath_1012)
  p_dia_adv_novo_clinscr1_n = (1-SE_dia_preclin_novo) * p_adv_novo_clin * (1-p_agedeath_1012)
  p_dia_adv_novo_clinsym1_n = SE_dia_preclin_novo * p_adv_novo_clin * (1-p_agedeath_1012)
  
  #####defining tunnel states for preclin ####
  
  #preclin crc mortality # idential to scr detected CRC
  p_preclin1_crcdeath_1 <- mort_scr[1] * (1-p_agedeath_1012)
  p_preclin2_crcdeath_2 <- mort_scr[2] * (1-p_agedeath_1012)
  p_preclin3_crcdeath_3 <- mort_scr[3] * (1-p_agedeath_1012)
  p_preclin4_crcdeath_4 <- mort_scr[4] * (1-p_agedeath_1012)
  p_preclin5_crcdeath_5 <- mort_scr[5] * (1-p_agedeath_1012)
  p_preclin6_crcdeath_6 <- mort_scr[6] * (1-p_agedeath_1012)
  p_preclin7_crcdeath_7 <- mort_scr[7] * (1-p_agedeath_1012)
  p_preclin8_crcdeath_8 <- mort_scr[8] * (1-p_agedeath_1012)
  p_preclin9_crcdeath_9 <- mort_scr[9] * (1-p_agedeath_1012)
  p_preclin10_crcdeath_10 <- mort_scr[10] * (1-p_agedeath_1012)
  
  #moving to scr detected 
  p_preclin1_clinscr1_n = 
    SE_preclin * (1-p_preclin_clin) * (1 - mort_scr[1]) * (1-p_agedeath_1012) +  
    SE_preclin * p_preclin_clin * (1 - mort_scr[1]) * (1-p_agedeath_1012) 
  
  p_preclin2_clinscr1_n = 
    SE_preclin * (1-p_preclin_clin) * (1 - mort_scr[2]) * (1-p_agedeath_1012) +  
    SE_preclin * p_preclin_clin * (1 - mort_scr[2]) * (1-p_agedeath_1012) 
  
  p_preclin3_clinscr1_n = 
    SE_preclin * (1-p_preclin_clin) * (1 - mort_scr[3]) * (1-p_agedeath_1012) +  
    SE_preclin * p_preclin_clin * (1 - mort_scr[3]) * (1-p_agedeath_1012) 
  
  p_preclin4_clinscr1_n = 
    SE_preclin * (1-p_preclin_clin) * (1 - mort_scr[4]) * (1-p_agedeath_1012) +  
    SE_preclin * p_preclin_clin * (1 - mort_scr[4]) * (1-p_agedeath_1012) 
  
  p_preclin5_clinscr1_n = 
    SE_preclin * (1-p_preclin_clin) * (1 - mort_scr[5]) * (1-p_agedeath_1012) +  
    SE_preclin * p_preclin_clin * (1 - mort_scr[5]) * (1-p_agedeath_1012) 
  
  p_preclin6_clinscr1_n = 
    SE_preclin * (1-p_preclin_clin) * (1 - mort_scr[6]) * (1-p_agedeath_1012) +  
    SE_preclin * p_preclin_clin * (1 - mort_scr[6]) * (1-p_agedeath_1012) 
  
  p_preclin7_clinscr1_n = 
    SE_preclin * (1-p_preclin_clin) * (1 - mort_scr[7]) * (1-p_agedeath_1012) +  
    SE_preclin * p_preclin_clin * (1 - mort_scr[7]) * (1-p_agedeath_1012) 
  
  p_preclin8_clinscr1_n = 
    SE_preclin * (1-p_preclin_clin) * (1 - mort_scr[8]) * (1-p_agedeath_1012) +  
    SE_preclin * p_preclin_clin * (1 - mort_scr[8]) * (1-p_agedeath_1012) 
  
  p_preclin9_clinscr1_n = 
    SE_preclin * (1-p_preclin_clin) * (1 - mort_scr[9]) * (1-p_agedeath_1012) +  
    SE_preclin * p_preclin_clin * (1 - mort_scr[9]) * (1-p_agedeath_1012) 
  
  p_preclin10_clinscr1_n = 
    SE_preclin * (1-p_preclin_clin) * (1 - mort_scr[10]) * (1-p_agedeath_1012) +  
    SE_preclin * p_preclin_clin * (1 - mort_scr[10]) * (1-p_agedeath_1012) 
  
  
  #moving to symptom detected
  p_preclin1_clinsym1_n = (1-SE_preclin) * p_preclin_clin * (1 - mort_scr[1]) * (1-p_agedeath_1012) 
  p_preclin2_clinsym1_n = (1-SE_preclin) * p_preclin_clin * (1 - mort_scr[2]) * (1-p_agedeath_1012) 
  p_preclin3_clinsym1_n = (1-SE_preclin) * p_preclin_clin * (1 - mort_scr[3]) * (1-p_agedeath_1012) 
  p_preclin4_clinsym1_n = (1-SE_preclin) * p_preclin_clin * (1 - mort_scr[4]) * (1-p_agedeath_1012) 
  p_preclin5_clinsym1_n = (1-SE_preclin) * p_preclin_clin * (1 - mort_scr[5]) * (1-p_agedeath_1012) 
  p_preclin6_clinsym1_n = (1-SE_preclin) * p_preclin_clin * (1 - mort_scr[6]) * (1-p_agedeath_1012) 
  p_preclin7_clinsym1_n = (1-SE_preclin) * p_preclin_clin * (1 - mort_scr[7]) * (1-p_agedeath_1012) 
  p_preclin8_clinsym1_n = (1-SE_preclin) * p_preclin_clin * (1 - mort_scr[8]) * (1-p_agedeath_1012) 
  p_preclin9_clinsym1_n = (1-SE_preclin) * p_preclin_clin * (1 - mort_scr[9]) * (1-p_agedeath_1012) 
  p_preclin10_clinsym1_n = (1-SE_preclin) * p_preclin_clin * (1 - mort_scr[10]) * (1-p_agedeath_1012) 
  
  #preclinical tunnel states 
  p_preclin1_preclin2_n = (1-SE_preclin) * (1-p_preclin_clin) * (1 - mort_scr[1]) * (1-p_agedeath_1012) 
  p_preclin2_preclin3_n = (1-SE_preclin) * (1-p_preclin_clin) * (1 - mort_scr[2]) * (1-p_agedeath_1012) 
  p_preclin3_preclin4_n = (1-SE_preclin) * (1-p_preclin_clin) * (1 - mort_scr[3]) * (1-p_agedeath_1012) 
  p_preclin4_preclin5_n = (1-SE_preclin) * (1-p_preclin_clin) * (1 - mort_scr[4]) * (1-p_agedeath_1012) 
  p_preclin5_preclin6_n = (1-SE_preclin) * (1-p_preclin_clin) * (1 - mort_scr[5]) * (1-p_agedeath_1012) 
  p_preclin6_preclin7_n = (1-SE_preclin) * (1-p_preclin_clin) * (1 - mort_scr[6]) * (1-p_agedeath_1012) 
  p_preclin7_preclin8_n = (1-SE_preclin) * (1-p_preclin_clin) * (1 - mort_scr[7]) * (1-p_agedeath_1012) 
  p_preclin8_preclin9_n = (1-SE_preclin) * (1-p_preclin_clin) * (1 - mort_scr[8]) * (1-p_agedeath_1012) 
  p_preclin9_preclin10_n = (1-SE_preclin) * (1-p_preclin_clin) * (1 - mort_scr[9]) * (1-p_agedeath_1012) 
  p_preclin10_surv_n = (1-SE_preclin) * (1-p_preclin_clin) * (1 - mort_scr[10]) * (1-p_agedeath_1012) 
  
  
  ####preclinical for dia population ####
  #crc mortality
  p_dia_preclin1_crcdeath_1 <- mort_scr[1] * (1-p_agedeath_1012)
  p_dia_preclin2_crcdeath_2 <- mort_scr[2] * (1-p_agedeath_1012)
  p_dia_preclin3_crcdeath_3 <- mort_scr[3] * (1-p_agedeath_1012)
  p_dia_preclin4_crcdeath_4 <- mort_scr[4] * (1-p_agedeath_1012)
  p_dia_preclin5_crcdeath_5 <- mort_scr[5] * (1-p_agedeath_1012)
  p_dia_preclin6_crcdeath_6 <- mort_scr[6] * (1-p_agedeath_1012)
  p_dia_preclin7_crcdeath_7 <- mort_scr[7] * (1-p_agedeath_1012)
  p_dia_preclin8_crcdeath_8 <- mort_scr[8] * (1-p_agedeath_1012)
  p_dia_preclin9_crcdeath_9 <- mort_scr[9] * (1-p_agedeath_1012)
  p_dia_preclin10_crcdeath_10 <- mort_scr[10] * (1-p_agedeath_1012)
  
  #moving to scr detected
  p_dia_preclin1_clinscr1_n =
    SE_dia_preclin * (1-p_preclin_clin) * (1 - mort_scr[1]) * (1-p_agedeath_1012) +
    SE_dia_preclin * p_preclin_clin * (1 - mort_scr[1]) * (1-p_agedeath_1012)
  
  p_dia_preclin2_clinscr1_n =
    SE_dia_preclin * (1-p_preclin_clin) * (1 - mort_scr[2]) *(1-p_agedeath_1012) +
    SE_dia_preclin * p_preclin_clin * (1 - mort_scr[2]) * (1-p_agedeath_1012)
  
  p_dia_preclin3_clinscr1_n =
    SE_dia_preclin * (1-p_preclin_clin) * (1 - mort_scr[3]) *(1-p_agedeath_1012) +
    SE_dia_preclin * p_preclin_clin * (1 - mort_scr[3]) * (1-p_agedeath_1012)
  
  p_dia_preclin4_clinscr1_n =
    SE_dia_preclin * (1-p_preclin_clin) * (1 - mort_scr[4]) *(1-p_agedeath_1012) +
    SE_dia_preclin * p_preclin_clin * (1 - mort_scr[4]) * (1-p_agedeath_1012)
  
  p_dia_preclin5_clinscr1_n =
    SE_dia_preclin * (1-p_preclin_clin) * (1 - mort_scr[5]) *(1-p_agedeath_1012) +
    SE_dia_preclin * p_preclin_clin * (1 - mort_scr[5]) * (1-p_agedeath_1012)
  
  p_dia_preclin6_clinscr1_n =
    SE_dia_preclin * (1-p_preclin_clin) * (1 - mort_scr[6]) *(1-p_agedeath_1012) +
    SE_dia_preclin * p_preclin_clin * (1 - mort_scr[6]) * (1-p_agedeath_1012)
  
  p_dia_preclin7_clinscr1_n =
    SE_dia_preclin * (1-p_preclin_clin) * (1 - mort_scr[7]) *(1-p_agedeath_1012) +
    SE_dia_preclin * p_preclin_clin * (1 - mort_scr[7]) * (1-p_agedeath_1012)
  
  p_dia_preclin8_clinscr1_n =
    SE_dia_preclin * (1-p_preclin_clin) * (1 - mort_scr[8]) *(1-p_agedeath_1012) +
    SE_dia_preclin * p_preclin_clin * (1 - mort_scr[8]) * (1-p_agedeath_1012)
  
  p_dia_preclin9_clinscr1_n =
    SE_dia_preclin * (1-p_preclin_clin) * (1 - mort_scr[9]) *(1-p_agedeath_1012) +
    SE_dia_preclin * p_preclin_clin * (1 - mort_scr[9]) * (1-p_agedeath_1012)
  
  p_dia_preclin10_clinscr1_n =
    SE_dia_preclin * (1-p_preclin_clin) * (1 - mort_scr[10]) *(1-p_agedeath_1012) +
    SE_dia_preclin * p_preclin_clin * (1 - mort_scr[10]) * (1-p_agedeath_1012)
  
  #moving to sym detected
  p_dia_preclin1_clinsym1_n = (1-SE_dia_preclin) * p_preclin_clin * (1 - mort_scr[1]) * (1-p_agedeath_1012)
  p_dia_preclin2_clinsym1_n = (1-SE_dia_preclin) * p_preclin_clin * (1 - mort_scr[2]) * (1-p_agedeath_1012)
  p_dia_preclin3_clinsym1_n = (1-SE_dia_preclin) * p_preclin_clin * (1 - mort_scr[3]) * (1-p_agedeath_1012)
  p_dia_preclin4_clinsym1_n = (1-SE_dia_preclin) * p_preclin_clin * (1 - mort_scr[4]) * (1-p_agedeath_1012)
  p_dia_preclin5_clinsym1_n = (1-SE_dia_preclin) * p_preclin_clin * (1 - mort_scr[5]) * (1-p_agedeath_1012)
  p_dia_preclin6_clinsym1_n = (1-SE_dia_preclin) * p_preclin_clin * (1 - mort_scr[6]) * (1-p_agedeath_1012)
  p_dia_preclin7_clinsym1_n = (1-SE_dia_preclin) * p_preclin_clin * (1 - mort_scr[7]) * (1-p_agedeath_1012)
  p_dia_preclin8_clinsym1_n = (1-SE_dia_preclin) * p_preclin_clin * (1 - mort_scr[8]) * (1-p_agedeath_1012)
  p_dia_preclin9_clinsym1_n = (1-SE_dia_preclin) * p_preclin_clin * (1 - mort_scr[9]) * (1-p_agedeath_1012)
  p_dia_preclin10_clinsym1_n = (1-SE_dia_preclin) * p_preclin_clin * (1 - mort_scr[10]) * (1-p_agedeath_1012)
  
  #preclin tunnel states
  p_dia_preclin1_dia_preclin2_n = (1-SE_dia_preclin) * (1-p_preclin_clin) * (1 - mort_scr[1]) * (1-p_agedeath_1012)
  p_dia_preclin2_dia_preclin3_n = (1-SE_dia_preclin) * (1-p_preclin_clin) * (1 - mort_scr[2]) * (1-p_agedeath_1012)
  p_dia_preclin3_dia_preclin4_n = (1-SE_dia_preclin) * (1-p_preclin_clin) * (1 - mort_scr[3]) * (1-p_agedeath_1012)
  p_dia_preclin4_dia_preclin5_n = (1-SE_dia_preclin) * (1-p_preclin_clin) * (1 - mort_scr[4]) * (1-p_agedeath_1012)
  p_dia_preclin5_dia_preclin6_n = (1-SE_dia_preclin) * (1-p_preclin_clin) * (1 - mort_scr[5]) * (1-p_agedeath_1012)
  p_dia_preclin6_dia_preclin7_n = (1-SE_dia_preclin) * (1-p_preclin_clin) * (1 - mort_scr[6]) * (1-p_agedeath_1012)
  p_dia_preclin7_dia_preclin8_n = (1-SE_dia_preclin) * (1-p_preclin_clin) * (1 - mort_scr[7]) * (1-p_agedeath_1012)
  p_dia_preclin8_dia_preclin9_n = (1-SE_dia_preclin) * (1-p_preclin_clin) * (1 - mort_scr[8]) * (1-p_agedeath_1012)
  p_dia_preclin9_dia_preclin10_n = (1-SE_dia_preclin) * (1-p_preclin_clin) * (1 - mort_scr[9]) * (1-p_agedeath_1012)
  p_dia_preclin10_surv_n = (1-SE_dia_preclin) * (1-p_preclin_clin) * (1 - mort_scr[10]) * (1-p_agedeath_1012)
  
  ####defining mortality tunnel states #####
  #screening mortality
  p_clinscr1_crcdeath_1 <- mort_scr[1] * (1-p_agedeath_1012)
  p_clinscr2_crcdeath_2 <- mort_scr[2] * (1-p_agedeath_1012)
  p_clinscr3_crcdeath_3 <- mort_scr[3] * (1-p_agedeath_1012)
  p_clinscr4_crcdeath_4 <- mort_scr[4] * (1-p_agedeath_1012)
  p_clinscr5_crcdeath_5 <- mort_scr[5] * (1-p_agedeath_1012)
  p_clinscr6_crcdeath_6 <- mort_scr[6] * (1-p_agedeath_1012)
  p_clinscr7_crcdeath_7 <- mort_scr[7] * (1-p_agedeath_1012)
  p_clinscr8_crcdeath_8 <- mort_scr[8] * (1-p_agedeath_1012)
  p_clinscr9_crcdeath_9 <- mort_scr[9] * (1-p_agedeath_1012)
  p_clinscr10_crcdeath_10 <- mort_scr[10] * (1-p_agedeath_1012)
  
  #tunnel states
  p_clinscr1_clinscr2_n = (1 - mort_scr[1])   * (1-p_agedeath_1012)
  p_clinscr2_clinscr3_n = (1 - mort_scr[2])  * (1-p_agedeath_1012)
  p_clinscr3_clinscr4_n = (1 - mort_scr[3])  * (1-p_agedeath_1012)
  p_clinscr4_clinscr5_n = (1 - mort_scr[4])  * (1-p_agedeath_1012)
  p_clinscr5_clinscr6_n = (1 - mort_scr[5])   * (1-p_agedeath_1012)
  p_clinscr6_clinscr7_n = (1 - mort_scr[6])  * (1-p_agedeath_1012)
  p_clinscr7_clinscr8_n = (1 - mort_scr[7])  * (1-p_agedeath_1012)
  p_clinscr8_clinscr9_n = (1 - mort_scr[8])  * (1-p_agedeath_1012)
  p_clinscr9_clinscr10_n = (1 - mort_scr[9])  * (1-p_agedeath_1012)
  p_clinscr10_surv_n = (1- mort_scr[10])  * (1-p_agedeath_1012)
  
  #symptom mortality
  p_clinsym1_crcdeath_1 <- mort_sym[1] * (1-p_agedeath_1012)
  p_clinsym2_crcdeath_2 <- mort_sym[2] * (1-p_agedeath_1012)
  p_clinsym3_crcdeath_3 <- mort_sym[3] * (1-p_agedeath_1012)
  p_clinsym4_crcdeath_4 <- mort_sym[4] * (1-p_agedeath_1012)
  p_clinsym5_crcdeath_5 <- mort_sym[5] * (1-p_agedeath_1012)
  p_clinsym6_crcdeath_6 <- mort_sym[6] * (1-p_agedeath_1012)
  p_clinsym7_crcdeath_7 <- mort_sym[7] * (1-p_agedeath_1012)
  p_clinsym8_crcdeath_8 <- mort_sym[8] * (1-p_agedeath_1012)
  p_clinsym9_crcdeath_9 <- mort_sym[9] * (1-p_agedeath_1012)
  p_clinsym10_crcdeath_10 <- mort_sym[10] * (1-p_agedeath_1012)
  
  #tunnel states
  p_clinsym1_clinsym2_n = (1 - mort_sym[1])  * (1-p_agedeath_1012)
  p_clinsym2_clinsym3_n = (1 - mort_sym[2])  * (1-p_agedeath_1012)
  p_clinsym3_clinsym4_n = (1 - mort_sym[3])  * (1-p_agedeath_1012)
  p_clinsym4_clinsym5_n = (1 - mort_sym[4])  * (1-p_agedeath_1012)
  p_clinsym5_clinsym6_n = (1 - mort_sym[5])  * (1-p_agedeath_1012)
  p_clinsym6_clinsym7_n = (1 - mort_sym[6])  * (1-p_agedeath_1012)
  p_clinsym7_clinsym8_n = (1 - mort_sym[7])  * (1-p_agedeath_1012)
  p_clinsym8_clinsym9_n = (1 - mort_sym[8])  * (1-p_agedeath_1012)
  p_clinsym9_clinsym10_n = (1 - mort_sym[9])  * (1-p_agedeath_1012)
  p_clinsym10_surv_n = (1- mort_sym[10])  * (1-p_agedeath_1012)
  
  ####create 50 identical starting matrices, empty for non-homogeneous transition states and 1 for absorbing states ####
  dimnames = list(
    c("nothing_t0",	"scr_nothing_t0",
      "non_advanced_t0", "scr_non_advanced_t0",
      "advanced_t0", "scr_advanced_t0",
      "advanced_novo_t0", "scr_advanced_novo_t0",
      "preclinical_y1_t0", "preclinical_y2_t0", "preclinical_y3_t0", "preclinical_y4_t0", "preclinical_y5_t0",  
      "preclinical_y6_t0", "preclinical_y7_t0", "preclinical_y8_t0", "preclinical_y9_t0", "preclinical_y10_t0",  
      "scr_preclinical_y1_t0", "scr_preclinical_y2_t0", "scr_preclinical_y3_t0", "scr_preclinical_y4_t0", "scr_preclinical_y5_t0",  
      "scr_preclinical_y6_t0", "scr_preclinical_y7_t0", "scr_preclinical_y8_t0", "scr_preclinical_y9_t0", "scr_preclinical_y10_t0", 
      "clin_scr_y1_t0",	"clin_scr_y2_t0",	"clin_scr_y3_t0",	"clin_scr_y4_t0", "clin_scr_y5_t0",	
      "clin_scr_y6_t0",	"clin_scr_y7_t0",	"clin_scr_y8_t0",	"clin_scr_y9_t0",	"clin_scr_y10_t0",	
      "clin_sym_y1_t0", "clin_sym_y2_t0",	"clin_sym_y3_t0",	"clin_sym_y4_t0",	"clin_sym_y5_t0",
      "clin_sym_y6_t0",	"clin_sym_y7_t0", "clin_sym_y8_t0",	"clin_sym_y9_t0",	"clin_sym_y10_t0",	
      "crc_death_t0",	"non_crc_death_t0",	"survivor_t0"),
    c("nothing_t1",	"scr_nothing_t1",
      "non_advanced_t1", "scr_non_advanced_t1",	
      "advanced_t1",	"scr_advanced_t1",
      "advanced_novo_t1", "scr_advanced_novo_t1",
      "preclinical_y1_t1", "preclinical_y2_t1", "preclinical_y3_t1", "preclinical_y4_t1", "preclinical_y5_t1",  
      "preclinical_y6_t1", "preclinical_y7_t1", "preclinical_y8_t1", "preclinical_y9_t1", "preclinical_y10_t1",  
      "scr_preclinical_y1_t1", "scr_preclinical_y2_t1", "scr_preclinical_y3_t1", "scr_preclinical_y4_t1", "scr_preclinical_y5_t1",  
      "scr_preclinical_y6_t1", "scr_preclinical_y7_t1", "scr_preclinical_y8_t1", "scr_preclinical_y9_t1", "scr_preclinical_y10_t1", 
      "clin_scr_y1_t1",	"clin_scr_y2_t1",	"clin_scr_y3_t1",	"clin_scr_y4_t1", "clin_scr_y5_t1",	
      "clin_scr_y6_t1",	"clin_scr_y7_t1",	"clin_scr_y8_t1",	"clin_scr_y9_t1",	"clin_scr_y10_t1",	
      "clin_sym_y1_t1", "clin_sym_y2_t1",	"clin_sym_y3_t1",	"clin_sym_y4_t1",	"clin_sym_y5_t1",	
      "clin_sym_y6_t1",	"clin_sym_y7_t1", "clin_sym_y8_t1",	"clin_sym_y9_t1",	"clin_sym_y10_t1",	
      "crc_death_t1",	"non_crc_death_t1",	"survivor_t1"))
  
  m0 <- as.matrix(cbind( 
    matrix(c(rep(0,2448)), nrow=51),
    c(rep(0,48), 1, 0,0),
    c(rep(0,49),1,0),
    c(rep(0,50),1)), dimnames=dimnames)
  rownames(m0) <- dimnames[[1]]
  colnames(m0) <- dimnames[[2]]
  
  m1 <- m0
  m <- list(m0,m1)
  m <- rep(m, 25)
  
  #insert time-depending transition states

  #t0: nothing
  for (i in 1:length(m)) {m[[i]][1,1] <- p_nothing_nothing_n[i]}
  for (i in 1:length(m)) {m[[i]][1,2] <- p_nothing_dia_nothing_n[i]}
  for (i in 1:length(m)) {m[[i]][1,3] <- p_nothing_nonadv_n[i]}
  for (i in 1:length(m)) {m[[i]][1,7] <- p_nothing_adv_novo_n[i]}
  
  #t0: dia_nothing
  for (i in 1:length(m)) {m[[i]][2,2] <- p_dia_nothing_dia_nothing_n[i]}
  for (i in 1:length(m)) {m[[i]][2,4] <- p_dia_nothing_dia_nonadv_n[i]}
  for (i in 1:length(m)) {m[[i]][2,8] <- p_dia_nothing_dia_adv_novo_n[i]}
  
  #t0: nonadv
  for (i in 1:length(m)) {m[[i]][3,2] <- p_nonadv_dia_nothing_n[i]}
  for (i in 1:length(m)) {m[[i]][3,3] <- p_nonadv_nonadv_n[i]}
  for (i in 1:length(m)) {m[[i]][3,5] <- p_nonadv_adv_n[i]}
  
  #t0: dia_nonadv
  for (i in 1:length(m)) {m[[i]][4,2] <- p_dia_nonadv_dia_nothing_n[i]}
  for (i in 1:length(m)) {m[[i]][4,4] <- p_dia_nonadv_dia_nonadv_n[i]}
  for (i in 1:length(m)) {m[[i]][4,6] <- p_dia_nonadv_dia_adv_n[i]}
  
  #t0: adv
  for (i in 1:length(m)) {m[[i]][5,2] <- p_adv_dia_nothing_n[i]}
  for (i in 1:length(m)) {m[[i]][5,5] <- p_adv_adv_n[i]}
  for (i in 1:length(m)) {m[[i]][5,9] <- p_adv_preclin1_n[i]}
  #for (i in 1:length(m)) {m[[i]][5,27] <- p_adv_clinscr1_n[i]}
  #for (i in 1:length(m)) {m[[i]][5,37] <- p_adv_clinsym1_n[i]}
  
  #t0: dia_adv
  for (i in 1:length(m)) {m[[i]][6,2] <- p_dia_adv_dia_nothing_n[i]}
  for (i in 1:length(m)) {m[[i]][6,6] <- p_dia_adv_dia_adv_n[i]}
  for (i in 1:length(m)) {m[[i]][6,19] <- p_dia_adv_dia_preclin1_n[i]}
  #for (i in 1:length(m)) {m[[i]][6,27] <- p_dia_adv_clinscr1_n[i]}
  #for (i in 1:length(m)) {m[[i]][6,37] <- p_dia_adv_clinsym1_n[i]}
  
  #t0: adv_novo
  for (i in 1:length(m)) {m[[i]][7,2] <- p_adv_novo_dia_nothing_n[i]}
  for (i in 1:length(m)) {m[[i]][7,7] <- p_adv_novo_adv_novo_n[i]}
  for (i in 1:length(m)) {m[[i]][7,29] <- p_adv_novo_clinscr1_n[i]}
  for (i in 1:length(m)) {m[[i]][7,39] <- p_adv_novo_clinsym1_n[i]}

  #t0: dia_adv_novo
  for (i in 1:length(m)) {m[[i]][8,2] <- p_dia_adv_novo_dia_nothing_n[i]}
  for (i in 1:length(m)) {m[[i]][8,8] <- p_dia_adv_novo_dia_adv_novo_n[i]}
  for (i in 1:length(m)) {m[[i]][8,29] <- p_dia_adv_novo_clinscr1_n[i]}
  for (i in 1:length(m)) {m[[i]][8,39] <- p_dia_adv_novo_clinsym1_n[i]}

  #preclin mortality
  for (i in 1:length(m)) {m[[i]][9,49] <- p_preclin1_crcdeath_1[i]}
  for (i in 1:length(m)) {m[[i]][10,49] <- p_preclin2_crcdeath_2[i]}
  for (i in 1:length(m)) {m[[i]][11,49] <- p_preclin3_crcdeath_3[i]}
  for (i in 1:length(m)) {m[[i]][12,49] <- p_preclin4_crcdeath_4[i]}
  for (i in 1:length(m)) {m[[i]][13,49] <- p_preclin5_crcdeath_5[i]}
  for (i in 1:length(m)) {m[[i]][14,49] <- p_preclin6_crcdeath_6[i]}
  for (i in 1:length(m)) {m[[i]][15,49] <- p_preclin7_crcdeath_7[i]}
  for (i in 1:length(m)) {m[[i]][16,49] <- p_preclin8_crcdeath_8[i]}
  for (i in 1:length(m)) {m[[i]][17,49] <- p_preclin9_crcdeath_9[i]}
  for (i in 1:length(m)) {m[[i]][18,49] <- p_preclin10_crcdeath_10[i]}
  
  #preclin scr transit
  for (i in 1:length(m)) {m[[i]][9,29] <- p_preclin1_clinscr1_n[i]}
  for (i in 1:length(m)) {m[[i]][10,29] <- p_preclin2_clinscr1_n[i]}
  for (i in 1:length(m)) {m[[i]][11,29] <- p_preclin3_clinscr1_n[i]}
  for (i in 1:length(m)) {m[[i]][12,29] <- p_preclin4_clinscr1_n[i]}
  for (i in 1:length(m)) {m[[i]][13,29] <- p_preclin5_clinscr1_n[i]}
  for (i in 1:length(m)) {m[[i]][14,29] <- p_preclin6_clinscr1_n[i]}
  for (i in 1:length(m)) {m[[i]][15,29] <- p_preclin7_clinscr1_n[i]}
  for (i in 1:length(m)) {m[[i]][16,29] <- p_preclin8_clinscr1_n[i]}
  for (i in 1:length(m)) {m[[i]][17,29] <- p_preclin9_clinscr1_n[i]}
  for (i in 1:length(m)) {m[[i]][18,29] <- p_preclin10_clinscr1_n[i]}
  
  #preclin sym transit
  for (i in 1:length(m)) {m[[i]][9,39] <- p_preclin1_clinsym1_n[i]}
  for (i in 1:length(m)) {m[[i]][10,39] <- p_preclin2_clinsym1_n[i]}
  for (i in 1:length(m)) {m[[i]][11,39] <- p_preclin3_clinsym1_n[i]}
  for (i in 1:length(m)) {m[[i]][12,39] <- p_preclin4_clinsym1_n[i]}
  for (i in 1:length(m)) {m[[i]][13,39] <- p_preclin5_clinsym1_n[i]}
  for (i in 1:length(m)) {m[[i]][14,39] <- p_preclin6_clinsym1_n[i]}
  for (i in 1:length(m)) {m[[i]][15,39] <- p_preclin7_clinsym1_n[i]}
  for (i in 1:length(m)) {m[[i]][16,39] <- p_preclin8_clinsym1_n[i]}
  for (i in 1:length(m)) {m[[i]][17,39] <- p_preclin9_clinsym1_n[i]}
  for (i in 1:length(m)) {m[[i]][18,39] <- p_preclin10_clinsym1_n[i]}
  
  #preclin tunnel
  for (i in 1:length(m)) {m[[i]][9,10] <- p_preclin1_preclin2_n[i]}
  for (i in 1:length(m)) {m[[i]][10,11] <- p_preclin2_preclin3_n[i]}
  for (i in 1:length(m)) {m[[i]][11,12] <- p_preclin3_preclin4_n[i]}
  for (i in 1:length(m)) {m[[i]][12,13] <- p_preclin4_preclin5_n[i]}
  for (i in 1:length(m)) {m[[i]][13,14] <- p_preclin5_preclin6_n[i]}
  for (i in 1:length(m)) {m[[i]][14,15] <- p_preclin6_preclin7_n[i]}
  for (i in 1:length(m)) {m[[i]][15,16] <- p_preclin7_preclin8_n[i]}
  for (i in 1:length(m)) {m[[i]][16,17] <- p_preclin8_preclin9_n[i]}
  for (i in 1:length(m)) {m[[i]][17,18] <- p_preclin9_preclin10_n[i]}
  for (i in 1:length(m)) {m[[i]][18,51] <- p_preclin10_surv_n[i]}
  
  #dia preclin mortality
  for (i in 1:length(m)) {m[[i]][19,49] <- p_dia_preclin1_crcdeath_1[i]}
  for (i in 1:length(m)) {m[[i]][20,49] <- p_dia_preclin2_crcdeath_2[i]}
  for (i in 1:length(m)) {m[[i]][21,49] <- p_dia_preclin3_crcdeath_3[i]}
  for (i in 1:length(m)) {m[[i]][22,49] <- p_dia_preclin4_crcdeath_4[i]}
  for (i in 1:length(m)) {m[[i]][23,49] <- p_dia_preclin5_crcdeath_5[i]}
  for (i in 1:length(m)) {m[[i]][24,49] <- p_dia_preclin6_crcdeath_6[i]}
  for (i in 1:length(m)) {m[[i]][25,49] <- p_dia_preclin7_crcdeath_7[i]}
  for (i in 1:length(m)) {m[[i]][26,49] <- p_dia_preclin8_crcdeath_8[i]}
  for (i in 1:length(m)) {m[[i]][27,49] <- p_dia_preclin9_crcdeath_9[i]}
  for (i in 1:length(m)) {m[[i]][28,49] <- p_dia_preclin10_crcdeath_10[i]}
  
  #dia preclin scr transit
  for (i in 1:length(m)) {m[[i]][19,29] <- p_dia_preclin1_clinscr1_n[i]}
  for (i in 1:length(m)) {m[[i]][20,29] <- p_dia_preclin2_clinscr1_n[i]}
  for (i in 1:length(m)) {m[[i]][21,29] <- p_dia_preclin3_clinscr1_n[i]}
  for (i in 1:length(m)) {m[[i]][22,29] <- p_dia_preclin4_clinscr1_n[i]}
  for (i in 1:length(m)) {m[[i]][23,29] <- p_dia_preclin5_clinscr1_n[i]}
  for (i in 1:length(m)) {m[[i]][24,29] <- p_dia_preclin6_clinscr1_n[i]}
  for (i in 1:length(m)) {m[[i]][25,29] <- p_dia_preclin7_clinscr1_n[i]}
  for (i in 1:length(m)) {m[[i]][26,29] <- p_dia_preclin8_clinscr1_n[i]}
  for (i in 1:length(m)) {m[[i]][27,29] <- p_dia_preclin9_clinscr1_n[i]}
  for (i in 1:length(m)) {m[[i]][28,29] <- p_dia_preclin10_clinscr1_n[i]}
  
  #dia preclin sym transit
  for (i in 1:length(m)) {m[[i]][19,39] <- p_dia_preclin1_clinsym1_n[i]}
  for (i in 1:length(m)) {m[[i]][20,39] <- p_dia_preclin2_clinsym1_n[i]}
  for (i in 1:length(m)) {m[[i]][21,39] <- p_dia_preclin3_clinsym1_n[i]}
  for (i in 1:length(m)) {m[[i]][22,39] <- p_dia_preclin4_clinsym1_n[i]}
  for (i in 1:length(m)) {m[[i]][23,39] <- p_dia_preclin5_clinsym1_n[i]}
  for (i in 1:length(m)) {m[[i]][24,39] <- p_dia_preclin6_clinsym1_n[i]}
  for (i in 1:length(m)) {m[[i]][25,39] <- p_dia_preclin7_clinsym1_n[i]}
  for (i in 1:length(m)) {m[[i]][26,39] <- p_dia_preclin8_clinsym1_n[i]}
  for (i in 1:length(m)) {m[[i]][27,39] <- p_dia_preclin9_clinsym1_n[i]}
  for (i in 1:length(m)) {m[[i]][28,39] <- p_dia_preclin10_clinsym1_n[i]}
  
  #dia preclin tunnel
  for (i in 1:length(m)) {m[[i]][19,20] <- p_dia_preclin1_dia_preclin2_n[i]}
  for (i in 1:length(m)) {m[[i]][20,21] <- p_dia_preclin2_dia_preclin3_n[i]}
  for (i in 1:length(m)) {m[[i]][21,22] <- p_dia_preclin3_dia_preclin4_n[i]}
  for (i in 1:length(m)) {m[[i]][22,23] <- p_dia_preclin4_dia_preclin5_n[i]}
  for (i in 1:length(m)) {m[[i]][23,24] <- p_dia_preclin5_dia_preclin6_n[i]}
  for (i in 1:length(m)) {m[[i]][24,25] <- p_dia_preclin6_dia_preclin7_n[i]}
  for (i in 1:length(m)) {m[[i]][25,26] <- p_dia_preclin7_dia_preclin8_n[i]}
  for (i in 1:length(m)) {m[[i]][26,27] <- p_dia_preclin8_dia_preclin9_n[i]}
  for (i in 1:length(m)) {m[[i]][27,28] <- p_dia_preclin9_dia_preclin10_n[i]}
  for (i in 1:length(m)) {m[[i]][28,51] <- p_dia_preclin10_surv_n[i]}
  
  #clin scr mortality
  for (i in 1:length(m)) {m[[i]][29,49] <- p_clinscr1_crcdeath_1[i]}
  for (i in 1:length(m)) {m[[i]][30,49] <- p_clinscr2_crcdeath_2[i]}
  for (i in 1:length(m)) {m[[i]][31,49] <- p_clinscr3_crcdeath_3[i]}
  for (i in 1:length(m)) {m[[i]][32,49] <- p_clinscr4_crcdeath_4[i]}
  for (i in 1:length(m)) {m[[i]][33,49] <- p_clinscr5_crcdeath_5[i]}
  for (i in 1:length(m)) {m[[i]][34,49] <- p_clinscr6_crcdeath_6[i]}
  for (i in 1:length(m)) {m[[i]][35,49] <- p_clinscr7_crcdeath_7[i]}
  for (i in 1:length(m)) {m[[i]][36,49] <- p_clinscr8_crcdeath_8[i]}
  for (i in 1:length(m)) {m[[i]][37,49] <- p_clinscr9_crcdeath_9[i]}
  for (i in 1:length(m)) {m[[i]][38,49] <- p_clinscr10_crcdeath_10[i]}
  
  #clin scr tunnel states
  for (i in 1:length(m)) {m[[i]][29,30] <- p_clinscr1_clinscr2_n[i]}
  for (i in 1:length(m)) {m[[i]][30,31] <- p_clinscr2_clinscr3_n[i]}
  for (i in 1:length(m)) {m[[i]][31,32] <- p_clinscr3_clinscr4_n[i]}
  for (i in 1:length(m)) {m[[i]][32,33] <- p_clinscr4_clinscr5_n[i]}
  for (i in 1:length(m)) {m[[i]][33,34] <- p_clinscr5_clinscr6_n[i]}
  for (i in 1:length(m)) {m[[i]][34,35] <- p_clinscr6_clinscr7_n[i]}
  for (i in 1:length(m)) {m[[i]][35,36] <- p_clinscr7_clinscr8_n[i]}
  for (i in 1:length(m)) {m[[i]][36,37] <- p_clinscr8_clinscr9_n[i]}
  for (i in 1:length(m)) {m[[i]][37,38] <- p_clinscr9_clinscr10_n[i]}
  for (i in 1:length(m)) {m[[i]][38,51] <- p_clinscr10_surv_n[i]}
  
  
  #clin sym mortality
  for (i in 1:length(m)) {m[[i]][39,49] <- p_clinsym1_crcdeath_1[i]}
  for (i in 1:length(m)) {m[[i]][40,49] <- p_clinsym2_crcdeath_2[i]}
  for (i in 1:length(m)) {m[[i]][41,49] <- p_clinsym3_crcdeath_3[i]}
  for (i in 1:length(m)) {m[[i]][42,49] <- p_clinsym4_crcdeath_4[i]}
  for (i in 1:length(m)) {m[[i]][43,49] <- p_clinsym5_crcdeath_5[i]}
  for (i in 1:length(m)) {m[[i]][44,49] <- p_clinsym6_crcdeath_6[i]}
  for (i in 1:length(m)) {m[[i]][45,49] <- p_clinsym7_crcdeath_7[i]}
  for (i in 1:length(m)) {m[[i]][46,49] <- p_clinsym8_crcdeath_8[i]}
  for (i in 1:length(m)) {m[[i]][47,49] <- p_clinsym9_crcdeath_9[i]}
  for (i in 1:length(m)) {m[[i]][48,49] <- p_clinsym10_crcdeath_10[i]}
  
  #clin sym tunnel states
  for (i in 1:length(m)) {m[[i]][39,40] <- p_clinsym1_clinsym2_n[i]}
  for (i in 1:length(m)) {m[[i]][40,41] <- p_clinsym2_clinsym3_n[i]}
  for (i in 1:length(m)) {m[[i]][41,42] <- p_clinsym3_clinsym4_n[i]}
  for (i in 1:length(m)) {m[[i]][42,43] <- p_clinsym4_clinsym5_n[i]}
  for (i in 1:length(m)) {m[[i]][43,44] <- p_clinsym5_clinsym6_n[i]}
  for (i in 1:length(m)) {m[[i]][44,45] <- p_clinsym6_clinsym7_n[i]}
  for (i in 1:length(m)) {m[[i]][45,46] <- p_clinsym7_clinsym8_n[i]}
  for (i in 1:length(m)) {m[[i]][46,47] <- p_clinsym8_clinsym9_n[i]}
  for (i in 1:length(m)) {m[[i]][47,48] <- p_clinsym9_clinsym10_n[i]}
  for (i in 1:length(m)) {m[[i]][48,51] <- p_clinsym10_surv_n[i]}
  
  #only age mortality
  for (i in 1:length(m)) {m[[i]][1,50] <- p_agedeath_1012[i]}
  for (i in 1:length(m)) {m[[i]][2,50] <- p_agedeath_1012[i]}
  for (i in 1:length(m)) {m[[i]][3,50] <- p_agedeath_1012[i]}
  for (i in 1:length(m)) {m[[i]][4,50] <- p_agedeath_1012[i]}
  for (i in 1:length(m)) {m[[i]][5,50] <- p_agedeath_1012[i]}
  for (i in 1:length(m)) {m[[i]][6,50] <- p_agedeath_1012[i]}
  for (i in 1:length(m)) {m[[i]][7,50] <- p_agedeath_1012[i]}
  for (i in 1:length(m)) {m[[i]][8,50] <- p_agedeath_1012[i]}
  for (i in 1:length(m)) {m[[i]][9,50] <- p_agedeath_1012[i]}
  for (i in 1:length(m)) {m[[i]][10,50] <- p_agedeath_1012[i]}
  for (i in 1:length(m)) {m[[i]][11,50] <- p_agedeath_1012[i]}
  for (i in 1:length(m)) {m[[i]][12,50] <- p_agedeath_1012[i]}
  for (i in 1:length(m)) {m[[i]][13,50] <- p_agedeath_1012[i]}
  for (i in 1:length(m)) {m[[i]][14,50] <- p_agedeath_1012[i]}
  for (i in 1:length(m)) {m[[i]][15,50] <- p_agedeath_1012[i]}
  for (i in 1:length(m)) {m[[i]][16,50] <- p_agedeath_1012[i]}
  for (i in 1:length(m)) {m[[i]][17,50] <- p_agedeath_1012[i]}
  for (i in 1:length(m)) {m[[i]][18,50] <- p_agedeath_1012[i]}
  for (i in 1:length(m)) {m[[i]][19,50] <- p_agedeath_1012[i]}
  for (i in 1:length(m)) {m[[i]][20,50] <- p_agedeath_1012[i]}
  for (i in 1:length(m)) {m[[i]][21,50] <- p_agedeath_1012[i]}
  for (i in 1:length(m)) {m[[i]][22,50] <- p_agedeath_1012[i]}
  for (i in 1:length(m)) {m[[i]][23,50] <- p_agedeath_1012[i]}
  for (i in 1:length(m)) {m[[i]][24,50] <- p_agedeath_1012[i]}
  for (i in 1:length(m)) {m[[i]][25,50] <- p_agedeath_1012[i]}
  for (i in 1:length(m)) {m[[i]][26,50] <- p_agedeath_1012[i]}
  for (i in 1:length(m)) {m[[i]][27,50] <- p_agedeath_1012[i]}
  for (i in 1:length(m)) {m[[i]][28,50] <- p_agedeath_1012[i]}
  for (i in 1:length(m)) {m[[i]][29,50] <- p_agedeath_1012[i]}
  for (i in 1:length(m)) {m[[i]][30,50] <- p_agedeath_1012[i]}
  for (i in 1:length(m)) {m[[i]][31,50] <- p_agedeath_1012[i]}
  for (i in 1:length(m)) {m[[i]][32,50] <- p_agedeath_1012[i]}
  for (i in 1:length(m)) {m[[i]][33,50] <- p_agedeath_1012[i]}
  for (i in 1:length(m)) {m[[i]][34,50] <- p_agedeath_1012[i]}
  for (i in 1:length(m)) {m[[i]][35,50] <- p_agedeath_1012[i]}
  for (i in 1:length(m)) {m[[i]][36,50] <- p_agedeath_1012[i]}
  for (i in 1:length(m)) {m[[i]][37,50] <- p_agedeath_1012[i]}
  for (i in 1:length(m)) {m[[i]][38,50] <- p_agedeath_1012[i]}
  for (i in 1:length(m)) {m[[i]][39,50] <- p_agedeath_1012[i]}
  for (i in 1:length(m)) {m[[i]][40,50] <- p_agedeath_1012[i]}
  for (i in 1:length(m)) {m[[i]][41,50] <- p_agedeath_1012[i]}
  for (i in 1:length(m)) {m[[i]][42,50] <- p_agedeath_1012[i]}
  for (i in 1:length(m)) {m[[i]][43,50] <- p_agedeath_1012[i]}
  for (i in 1:length(m)) {m[[i]][44,50] <- p_agedeath_1012[i]}
  for (i in 1:length(m)) {m[[i]][45,50] <- p_agedeath_1012[i]}
  for (i in 1:length(m)) {m[[i]][46,50] <- p_agedeath_1012[i]}
  for (i in 1:length(m)) {m[[i]][47,50] <- p_agedeath_1012[i]}
  for (i in 1:length(m)) {m[[i]][48,50] <- p_agedeath_1012[i]}
  
  return(m) #yield list of time-depending transition matrices
}

#####Markov Chain Functions #####
#function to calculate cumulative prevalences of each state after i cycles
markov_cycle_prev <- function (cycle = cycle_1) {
  prev <- NULL
  for (i in 1:51) { #there are 51 states
    prev[i] <- c(sum(cycle[,i]))
  }
  return(prev)
}

#The actual markov chain
markovchain <- function (initialstate = initialstate, start_age, end_age, m = m) {
  st = start_age-49 #as m[[1]] is defined for age 50, m[[1+i]] = age 50+i
  en = end_age-49
  lengthmodel = en - st
  cycle <- vector("list", lengthmodel) #empty list to store all cycles 
  
  cycle[[1]] <- initialstate * m[[st]] #initalizing with starting age 
  
  for (i in 2:lengthmodel) {
    cycle[[i]] <- markov_cycle_prev(cycle = cycle[[i-1]]) * m[[st - 1 + i]] #Fibonacci-like m[[i]] 
  }
  cycle
}

#simulation
#returns a dataframe with all cumulative prevalences of all states over the number of cycles 
all_cum_prev <- function (dummy_cycles, nsim = nsim) { 
  out <- matrix(rep(0,51*length(dummy_cycles)), nrow = length(dummy_cycles), ncol = 51) 
  colnames(out) <- list(
    "nothing", "scr_nothing",	
    "non_advanced",	"scr_non_advanced",
    "advanced",	"scr_advanced",
    "advanced_novo", "scr_advanced_novo",
    "preclinical_y1",	"preclinical_y2", "preclinical_y3", "preclinical_y4", "preclinical_y5",
    "preclinical_y6",	"preclinical_y7", "preclinical_y8", "preclinical_y9", "preclinical_y10",
    "scr_preclinical_y1", "scr_preclinical_y2", "scr_preclinical_y3", "scr_preclinical_y4", "scr_preclinical_y5",
    "scr_preclinical_y6", "scr_preclinical_y7", "scr_preclinical_y8", "scr_preclinical_y9", "scr_preclinical_y10",
    "clin_scr_y1",	"clin_scr_y2",	"clin_scr_y3",	"clin_scr_y4"	, "clin_scr_y5",	
    "clin_scr_y6",	"clin_scr_y7",	"clin_scr_y8",	"clin_scr_y9",	"clin_scr_y10",	
    "clin_sym_y1",  "clin_sym_y2",	"clin_sym_y3",	"clin_sym_y4",	"clin_sym_y5",	
    "clin_sym_y6",	"clin_sym_y7",  "clin_sym_y8",	"clin_sym_y9",	"clin_sym_y10",	
    "crc_death",	"non_crc_death",	"survivor")
  for (i in 1:length(dummy_cycles)) {
    out[i,] <- 
      markov_cycle_prev(dummy_cycles[[i]]) * nsim
  }
  return (out)
}


####define SE and SP input parameters ####
SE_define <- function (test_SE = test_SE, 
                       test_age_1 = test_age_1, test_age_2 = test_age_2, test_age_3 = test_age_3, test_age_4 = test_age_4, test_age_5 = test_age_5) {
  x <- c(rep(0,51))
  names(x) <- data$age
  if (test_age_1 > 0) {x[test_age_1-49] <- test_SE} else {0}
  if (test_age_2 > 0) {x[test_age_2-49] <- test_SE} else {0}
  if (test_age_3 > 0) {x[test_age_3-49] <- test_SE} else {0}
  if (test_age_4 > 0) {x[test_age_4-49] <- test_SE} else {0}
  if (test_age_5 > 0) {x[test_age_5-49] <- test_SE} else {0}
  return(x)
}

SP_define <- function (test_SP = test_SP, 
                       test_age_1 = test_age_1, test_age_2 = test_age_2, test_age_3 = test_age_3, test_age_4 = test_age_4, test_age_5 = test_age_5) {
  y <- c(rep(1,51))
  names(y) <- data$age
  if (test_age_1 > 0) {y[test_age_1-49] <- test_SP} else {1}
  if (test_age_2 > 0) {y[test_age_2-49] <- test_SP} else {1}
  if (test_age_3 > 0) {y[test_age_3-49] <- test_SP} else {1}
  if (test_age_4 > 0) {y[test_age_4-49] <- test_SP} else {1}
  if (test_age_5 > 0) {y[test_age_5-49] <- test_SP} else {1}
  return(y)
}  

####helper function to share ggplot legend####
grid_arrange_shared_legend <-
  function(...,
           ncol = length(list(...)),
           nrow = 1,
           position = c("bottom", "right")) {
    
    plots <- list(...)
    position <- match.arg(position)
    g <-
      ggplotGrob(plots[[1]] + theme(legend.position = position))$grobs
    legend <- g[[which(sapply(g, function(x)
      x$name) == "guide-box")]]
    lheight <- sum(legend$height)
    lwidth <- sum(legend$width)
    gl <- lapply(plots, function(x)
      x + theme(legend.position = "none"))
    gl <- c(gl, ncol = ncol, nrow = nrow)
    
    combined <- switch(
      position,
      "bottom" = arrangeGrob(
        do.call(arrangeGrob, gl),
        legend,
        ncol = 1,
        heights = unit.c(unit(1, "npc") - lheight, lheight)
      ),
      "right" = arrangeGrob(
        do.call(arrangeGrob, gl),
        legend,
        ncol = 2,
        widths = unit.c(unit(1, "npc") - lwidth, lwidth)
      )
    )
    
    grid.newpage()
    grid.draw(combined)
    
    # return gtable invisibly
    invisible(combined)
  }


get_legend<-function(myggplot){
  tmp <- ggplot_gtable(ggplot_build(myggplot))
  leg <- which(sapply(tmp$grobs, function(x) x$name) == "guide-box")
  legend <- tmp$grobs[[leg]]
  return(legend)
}

####crc deaths####
new_crc_deaths <- function (cum_prev_dummy = cum_prev_dummy) {
  d <- c(rep(0, (length(cum_prev_dummy)/51))) #empty 
  d[1] <- cum_prev_dummy[1,49]
  for (i in 2:length(d)) {d[i] <- cum_prev_dummy[i,49] - cum_prev_dummy[i-1,49]}
  return(d)
}

####other deaths####
new_other_deaths <- function (cum_prev_dummy = cum_prev_dummy) {
  d <- c(rep(0, (length(cum_prev_dummy)/51))) #empty 
  d[1] <- cum_prev_dummy[1,50]
  for (i in 2:length(d)) {d[i] <- cum_prev_dummy[i,50] - cum_prev_dummy[i-1,50]}
  return(d)
}

####cumulative CRC incidence ####
cum_inc <- function (cum_prev_dummy = cum_prev_dummy) {
  d <- c(rep(0, (length(cum_prev_dummy)/51))) #empty 
  z <- c(rep(0,(length(cum_prev_dummy)/51)))
  for (i in 1:(length(cum_prev_dummy)/51)) {d[i] <-  cum_prev_dummy[[i,29]] + cum_prev_dummy[[i,39]] } 
  for (i in 1:(length(cum_prev_dummy)/51)) {z[i] <- sum(d[1:i])/(sum(cum_prev_dummy/(length(cum_prev_dummy)/51)))} 
  return(z)
  
}

####cumulative incidence - this should yield the N instead of the %####
cum_inc_mod <- function (cum_prev_dummy = cum_prev_dummy) {
  d <- c(rep(0, (length(cum_prev_dummy)/51))) #empty 
  z <- c(rep(0,(length(cum_prev_dummy)/51)))
  for (i in 1:(length(cum_prev_dummy)/51)) {d[i] <-  cum_prev_dummy[[i,29]] + cum_prev_dummy[[i,39]] } # 29 is scr detected crc (year 1); ,39 is sym detected crc (y1)
  for (i in 1:(length(cum_prev_dummy)/51)) {z[i] <- sum(d[1:i])} #100500 for women ; as 100000 simulations and 500 is the sum of entered started prevalences ; men : 99960
  return(z)
}
