# Supplementary material for: Age-specific sequence of colorectal cancer screening options in Germany: A model-based critical evaluation
Source: PLoS Med. 2020 Jul 17;17(7):e1003194. doi: 10.1371/journal.pmed.1003194 (PMC7367446; doi:10.1371/journal.pmed.1003194)
Supplement: S1 Appendix — (ZIP) [file pmed.1003194.s001.zip › S1_File/2. correction fct.R]

####Age-Specific Sequence of Colorectal Cancer Screening Options in Germany: a Model-Based Critical Evaluation ####
####Thomas Heisser, Korbinian Weigl, Michael Hoffmeister, Hermann Brenner####
####German Cancer Research Center (DKFZ), Heidelberg, Germany ####
#### (c) Thomas Heisser, t.heisser@dkfz.de, Apr 2020 ####

####2. Correction Function for Colonoscopy Following FIT in the same round ####

###Rationale###
#Multipling sensitivities / specificities of FIT and colonoscopy in the same round will lead to biased outcomes ,as these would allows subjects with positive FIT but negative colonoscopy to stay in the screening population, instead of moving to the diagnostic population
#i.e. these subjects would be eligible to receive further FIT testing even though a previous test was positive and they recently received diagnostic colonoscopy
#this seems  not correct, since subjects with a positive FIT should stay in the surveillance pathway

####correction function####
fit_prev_cor_fct <- function(prev.prior.to.test.round = prev_prior_to_test_round, 
                             test.age = test_age, 
                             cum.prev.post.test.col100 = cum_prev_post_test_col100,
                             FIT.SP = FIT_SP, 
                             FIT.SE.nonadv = FIT_SE_nonadv,
                             FIT.SE.adv = FIT_SE_adv,
                             FIT.SE.preclin = FIT_SE_preclin,
                             col.SP = col_SP,
                             col.SE.nonadv = col_SE_nonadv,
                             col.SE.adv = col_SE_adv,
                             col.SE.preclin = col_SE_preclin) {
  
  prev.prior.to.test.round <- data.frame(matrix(prev.prior.to.test.round, nrow = 1))
  cum.prev.post.test.col100 <- data.frame(matrix(cum.prev.post.test.col100, nrow = 1))
  
  colnames(prev.prior.to.test.round) <- list("nothing", "scr_nothing",
                                             "non_advanced",	"scr_non_advanced",
                                             "advanced",	"scr_advanced",
                                             "advanced_novo", "scr_advanced_novo",
                                             "preclinical_y1",	"preclinical_y2", "preclinical_y3", "preclinical_y4", "preclinical_y5",
                                             "preclinical_y6",	"preclinical_y7", "preclinical_y8", "preclinical_y9", "preclinical_y10",
                                             "scr_preclinical_y1", "scr_preclinical_y2", "scr_preclinical_y3", "scr_preclinical_y4", "scr_preclinical_y5", "scr_preclinical_y6", "scr_preclinical_y7", "scr_preclinical_y8", "scr_preclinical_y9", "scr_preclinical_y10",
                                             "clin_scr_y1",	"clin_scr_y2",	"clin_scr_y3",	"clin_scr_y4"	, "clin_scr_y5", "clin_scr_y6",	"clin_scr_y7",	"clin_scr_y8",	"clin_scr_y9",	"clin_scr_y10",	
                                             "clin_sym_y1",  "clin_sym_y2",	"clin_sym_y3",	"clin_sym_y4",	"clin_sym_y5", "clin_sym_y6",	"clin_sym_y7",  "clin_sym_y8",	"clin_sym_y9",	"clin_sym_y10",	
                                             "crc_death",	"non_crc_death",	"survivor")
  colnames(cum.prev.post.test.col100) <- colnames(prev.prior.to.test.round)
  
  test.round <- test.age - 49 #cycle , 1 for age 50, ... 
  
  #correct for general deaths prior to testing 
  prev_dummy <- prev.prior.to.test.round * (1 - data$p_agedeath_1012[test.round])
  
  #True Positive
  n_dummy_no_nonadv <- prev_dummy$nothing * FIT.SE.nonadv * tr_no_nonadv[test.round] #

  #nonadv
  n_dummy_nonadv_adv <- prev_dummy$non_advanced * FIT.SE.nonadv * tr_nonadv_adv[test.round] 
  n_dummy_nonadv_nonadv <- prev_dummy$non_advanced * FIT.SE.nonadv * (1 - tr_nonadv_adv[test.round]) 

  #adv
  n_dummy_adv_preclin1 <- prev_dummy$advanced * FIT.SE.adv * tr_adv_preclin[test.round] 
  n_dummy_adv_adv <- prev_dummy$advanced * FIT.SE.adv * (1 - tr_adv_preclin[test.round]) 
  
  #preclin
  n_dummy_preclin1_clinsym <- prev_dummy$preclinical_y1 * (1-mort_scr_input[1]) * FIT.SE.preclin * tr_preclin_clin[test.round] 
  n_dummy_preclin2_clinsym <- prev_dummy$preclinical_y2 * (1-mort_scr_input[2]) * FIT.SE.preclin * tr_preclin_clin[test.round] 
  n_dummy_preclin3_clinsym <- prev_dummy$preclinical_y3 * (1-mort_scr_input[3]) * FIT.SE.preclin * tr_preclin_clin[test.round] 
  n_dummy_preclin4_clinsym <- prev_dummy$preclinical_y4 * (1-mort_scr_input[4]) * FIT.SE.preclin * tr_preclin_clin[test.round] 
  n_dummy_preclin5_clinsym <- prev_dummy$preclinical_y5 * (1-mort_scr_input[5]) * FIT.SE.preclin * tr_preclin_clin[test.round] 
  n_dummy_preclin6_clinsym <- prev_dummy$preclinical_y6 * (1-mort_scr_input[6]) * FIT.SE.preclin * tr_preclin_clin[test.round] 
  n_dummy_preclin7_clinsym <- prev_dummy$preclinical_y7 * (1-mort_scr_input[7]) * FIT.SE.preclin * tr_preclin_clin[test.round] 
  n_dummy_preclin8_clinsym <- prev_dummy$preclinical_y8 * (1-mort_scr_input[8]) * FIT.SE.preclin * tr_preclin_clin[test.round] 
  n_dummy_preclin9_clinsym <- prev_dummy$preclinical_y9 * (1-mort_scr_input[9]) * FIT.SE.preclin * tr_preclin_clin[test.round] 
  n_dummy_preclin10_clinsym <- prev_dummy$preclinical_y10 * (1-mort_scr_input[10]) * FIT.SE.preclin * tr_preclin_clin[test.round] 
  
  n_dummy_preclin1_preclin1 <- prev_dummy$preclinical_y1 * (1-mort_scr_input[1]) * FIT.SE.preclin * (1 - tr_preclin_clin[test.round]) 
  n_dummy_preclin2_preclin2 <- prev_dummy$preclinical_y2 * (1-mort_scr_input[2]) * FIT.SE.preclin * (1 - tr_preclin_clin[test.round]) 
  n_dummy_preclin3_preclin3 <- prev_dummy$preclinical_y3 * (1-mort_scr_input[3]) * FIT.SE.preclin * (1 - tr_preclin_clin[test.round]) 
  n_dummy_preclin4_preclin4 <- prev_dummy$preclinical_y4 * (1-mort_scr_input[4]) * FIT.SE.preclin * (1 - tr_preclin_clin[test.round]) 
  n_dummy_preclin5_preclin5 <- prev_dummy$preclinical_y5 * (1-mort_scr_input[5]) * FIT.SE.preclin * (1 - tr_preclin_clin[test.round]) 
  n_dummy_preclin6_preclin6 <- prev_dummy$preclinical_y6 * (1-mort_scr_input[6]) * FIT.SE.preclin * (1 - tr_preclin_clin[test.round]) 
  n_dummy_preclin7_preclin7 <- prev_dummy$preclinical_y7 * (1-mort_scr_input[7]) * FIT.SE.preclin * (1 - tr_preclin_clin[test.round]) 
  n_dummy_preclin8_preclin8 <- prev_dummy$preclinical_y8 * (1-mort_scr_input[8]) * FIT.SE.preclin * (1 - tr_preclin_clin[test.round]) 
  n_dummy_preclin9_preclin9 <- prev_dummy$preclinical_y9 * (1-mort_scr_input[9]) * FIT.SE.preclin * (1 - tr_preclin_clin[test.round]) 
  n_dummy_preclin10_preclin10 <- prev_dummy$preclinical_y10 * (1-mort_scr_input[10]) * FIT.SE.preclin * (1 - tr_preclin_clin[test.round]) 
  
  #False Positives
  #nothing
  n_dummy_no_no <- prev_dummy$nothing * (1 - FIT.SP) * (1 - tr_no_nonadv[test.round]) 

  ####correct for imperfect colonoscopy####
  n_dummy_dia_nothing <- 
    n_dummy_no_nonadv * col.SE.nonadv + n_dummy_nonadv_adv * col.SE.nonadv + n_dummy_nonadv_nonadv * col.SE.nonadv +
    n_dummy_adv_adv * col.SE.adv + n_dummy_adv_preclin1 * col.SE.adv + n_dummy_no_no * col.SP
  
  n_dummy_dia_nonadv <- n_dummy_no_nonadv * (1-col.SE.nonadv) + n_dummy_nonadv_nonadv * (1-col.SE.nonadv)
  
  n_dummy_dia_adv <- n_dummy_nonadv_adv * (1-col.SE.nonadv) + n_dummy_adv_adv * (1-col.SE.adv)
  
  n_dummy_dia_preclin1 <- n_dummy_adv_preclin1 * (1-col.SE.adv) + n_dummy_preclin1_preclin1 * (1-col.SE.preclin)
  
  n_dummy_dia_preclin2 <- n_dummy_preclin2_preclin2 * (1-col.SE.preclin) #had positive FIT, but not detected at colonoscopy, and do not transit
  n_dummy_dia_preclin3 <- n_dummy_preclin3_preclin3 * (1-col.SE.preclin)
  n_dummy_dia_preclin4 <- n_dummy_preclin4_preclin4 * (1-col.SE.preclin)
  n_dummy_dia_preclin5 <- n_dummy_preclin5_preclin5 * (1-col.SE.preclin)
  n_dummy_dia_preclin6 <- n_dummy_preclin6_preclin6 * (1-col.SE.preclin)
  n_dummy_dia_preclin7 <- n_dummy_preclin7_preclin7 * (1-col.SE.preclin)
  n_dummy_dia_preclin8 <- n_dummy_preclin8_preclin8 * (1-col.SE.preclin)
  n_dummy_dia_preclin9 <- n_dummy_preclin9_preclin9 * (1-col.SE.preclin)
  n_dummy_dia_preclin10 <- n_dummy_preclin10_preclin10 * (1-col.SE.preclin)
  
  n_dummy_clinscr1 <- 
    n_dummy_preclin1_clinsym * col.SE.preclin + n_dummy_preclin1_preclin1 * col.SE.preclin +
    n_dummy_preclin2_clinsym * col.SE.preclin + n_dummy_preclin2_preclin2 * col.SE.preclin +
    n_dummy_preclin3_clinsym * col.SE.preclin + n_dummy_preclin3_preclin3 * col.SE.preclin +
    n_dummy_preclin4_clinsym * col.SE.preclin + n_dummy_preclin4_preclin4 * col.SE.preclin +
    n_dummy_preclin5_clinsym * col.SE.preclin + n_dummy_preclin5_preclin5 * col.SE.preclin +
    n_dummy_preclin6_clinsym * col.SE.preclin + n_dummy_preclin6_preclin6 * col.SE.preclin +
    n_dummy_preclin7_clinsym * col.SE.preclin + n_dummy_preclin7_preclin7 * col.SE.preclin +
    n_dummy_preclin8_clinsym * col.SE.preclin + n_dummy_preclin8_preclin8 * col.SE.preclin +
    n_dummy_preclin9_clinsym * col.SE.preclin + n_dummy_preclin9_preclin9 * col.SE.preclin +
    n_dummy_preclin10_clinsym * col.SE.preclin + n_dummy_preclin10_preclin10 * col.SE.preclin
  
  n_dummy_clinsym1 <- 
    n_dummy_preclin1_clinsym * (1-col.SE.preclin) +
    n_dummy_preclin2_clinsym * (1-col.SE.preclin) +
    n_dummy_preclin3_clinsym * (1-col.SE.preclin) +
    n_dummy_preclin4_clinsym * (1-col.SE.preclin) +
    n_dummy_preclin5_clinsym * (1-col.SE.preclin) +
    n_dummy_preclin6_clinsym * (1-col.SE.preclin) +
    n_dummy_preclin7_clinsym * (1-col.SE.preclin) +
    n_dummy_preclin8_clinsym * (1-col.SE.preclin) +
    n_dummy_preclin9_clinsym * (1-col.SE.preclin) +
    n_dummy_preclin10_clinsym * (1-col.SE.preclin)
  
  #rewrite the cumulative prevalence
  
  fit_prev_correct.dummy <- cum.prev.post.test.col100 
  fit_prev_correct.dummy$scr_nothing <- n_dummy_dia_nothing
  fit_prev_correct.dummy$scr_non_advanced <- n_dummy_dia_nonadv
  fit_prev_correct.dummy$scr_advanced <- n_dummy_dia_adv
  
  fit_prev_correct.dummy$scr_preclinical_y1 <- n_dummy_dia_preclin1
  fit_prev_correct.dummy$scr_preclinical_y2 <- n_dummy_dia_preclin2
  fit_prev_correct.dummy$scr_preclinical_y3 <- n_dummy_dia_preclin3
  fit_prev_correct.dummy$scr_preclinical_y4 <- n_dummy_dia_preclin4
  fit_prev_correct.dummy$scr_preclinical_y5 <- n_dummy_dia_preclin5
  fit_prev_correct.dummy$scr_preclinical_y6 <- n_dummy_dia_preclin6
  fit_prev_correct.dummy$scr_preclinical_y7 <- n_dummy_dia_preclin7
  fit_prev_correct.dummy$scr_preclinical_y8 <- n_dummy_dia_preclin8
  fit_prev_correct.dummy$scr_preclinical_y9 <- n_dummy_dia_preclin9
  fit_prev_correct.dummy$scr_preclinical_y10 <- n_dummy_dia_preclin10
  
  fit_prev_correct.dummy$clin_scr_y1 <- n_dummy_clinscr1
  fit_prev_correct.dummy$clin_sym_y1 <- fit_prev_correct.dummy$clin_sym_y1 + n_dummy_clinsym1

  return(fit_prev_correct.dummy) 
  }
