# Supplementary material for: Age-specific sequence of colorectal cancer screening options in Germany: A model-based critical evaluation
Source: PLoS Med. 2020 Jul 17;17(7):e1003194. doi: 10.1371/journal.pmed.1003194 (PMC7367446; doi:10.1371/journal.pmed.1003194)
Supplement: S1 Appendix — (ZIP) [file pmed.1003194.s001.zip › S1_File/3. FIT CS sequence strategies.R]

####Age-Specific Sequence of Colorectal Cancer Screening Options in Germany: a Model-Based Critical Evaluation ####
####Thomas Heisser, Korbinian Weigl, Michael Hoffmeister, Hermann Brenner####
####German Cancer Research Center (DKFZ), Heidelberg, Germany ####
#### (c) Thomas Heisser, t.heisser@dkfz.de, Apr 2020 ####

###3. Modelling Strategies ####

library(openxlsx)

#### BASE CASE: CONDITIONAL INDEPENDENCE BETWEEN FITs####

####test performance colonoscopy and FIT####
col_SE_nonadv = 0.75; col_SE_adv = 0.95; col_SE_preclin = 0.95; col_SP = 1
FIT_SE_nonadv = 0.132; FIT_SE_adv = 0.288; FIT_SE_preclin = 0.781; FIT_SP = 0.937 #global FIT diagnostic performance 
if (sex == "women") {FIT_SE_nonadv <- FIT_SE_nonadv-0.025; FIT_SE_adv <- FIT_SE_adv-0.025; FIT_SE_preclin <- FIT_SE_preclin-0.025; FIT_SP <- FIT_SP+0.025} else if (sex == "men") {FIT_SE_nonadv <- FIT_SE_nonadv+0.025; FIT_SE_adv <- FIT_SE_adv+0.025; FIT_SE_preclin <- FIT_SE_preclin+0.025; FIT_SP <- FIT_SP-0.025} else {print("error: must specify sex (men or women)")}

####Sensitivity Analyses for FIT?####
sensitivity_analyses_fit = "no" #lower # higher
SE_change = 0.05

if (sensitivity_analyses_fit == "no") {FIT_SE_nonadv <- FIT_SE_nonadv} else if (sensitivity_analyses_fit =="lower") {FIT_SE_nonadv <- FIT_SE_nonadv - SE_change} else if (sensitivity_analyses_fit =="higher") {FIT_SE_nonadv <- FIT_SE_nonadv + SE_change}
if (sensitivity_analyses_fit == "no") {FIT_SE_adv <- FIT_SE_adv} else if (sensitivity_analyses_fit =="lower") {FIT_SE_adv <- FIT_SE_adv - SE_change} else if (sensitivity_analyses_fit =="higher") {FIT_SE_adv <- FIT_SE_adv + SE_change}
if (sensitivity_analyses_fit == "no") {FIT_SE_preclin <- FIT_SE_preclin} else if (sensitivity_analyses_fit =="lower") {FIT_SE_preclin <- FIT_SE_preclin - SE_change} else if (sensitivity_analyses_fit =="higher") {FIT_SE_preclin <- FIT_SE_preclin + SE_change}
if (sensitivity_analyses_fit == "no") {FIT_SP <- FIT_SP} else if (sensitivity_analyses_fit =="lower") {FIT_SP <- FIT_SP - SE_change} else if (sensitivity_analyses_fit =="higher") {FIT_SP <- min(1,FIT_SP + SE_change)}
FIT_SE_nonadv;FIT_SE_adv;FIT_SE_preclin;FIT_SP

#### nr of simulated subjects ####
nsim = 100000

####Five annually consecutive FITs from ages 50-54 ####
####year 1 - FIT####
m_FIT_50to54_y1 <- transition_matrices_50_to_100 (SE_nonadv = SE_define(FIT_SE_nonadv, test_age_1 = 50, 0, 0, 0, 0), 
                                                  SE_adv = SE_define(FIT_SE_adv, test_age_1 = 50, 0, 0, 0, 0),
                                                  SE_preclin = SE_define(FIT_SE_preclin, test_age_1 = 50, 0, 0, 0, 0),
                                                  SP = SP_define(FIT_SP, test_age_1 = 50, 0, 0, 0, 0)) 
cum_prev_FIT_50to54_y1 <- all_cum_prev(dummy_cycles = markovchain (initialstate, start_age = 50, end_age = 100, m = m_FIT_50to54_y1), nsim = nsim) 
cum_prev_FIT_50to54_y1_corrected <- fit_prev_cor_fct (prev.prior.to.test.round = initialstate*nsim, test.age = 50, cum.prev.post.test.col100 = cum_prev_FIT_50to54_y1[1,],) 

is_FIT_50to54_y1 <- as.numeric(cum_prev_FIT_50to54_y1_corrected); is_FIT_50to54_y1[c(2,4,6,8,19:28)] <- 0
is_FIT_50to54_dia_y1 <- matrix(rep(0,51), nrow = 1)
is_FIT_50to54_dia_y1[c(2,4,6,8,19:28)] <- cum_prev_FIT_50to54_y1_corrected[c(2,4,6,8,19:28)]; is_FIT_50to54_dia_y1 <- as.numeric(is_FIT_50to54_dia_y1)

####year 2 - FIT####
m_FIT_50to54_y2 <- transition_matrices_50_to_100 (SE_nonadv = SE_define(FIT_SE_nonadv, test_age_1 = 51, 0, 0, 0, 0), 
                                                  SE_adv = SE_define(FIT_SE_adv, test_age_1 = 51, 0, 0, 0, 0),
                                                  SE_preclin = SE_define(FIT_SE_preclin, test_age_1 = 51, 0, 0, 0, 0),
                                                  SP = SP_define(FIT_SP, test_age_1 = 51, 0, 0, 0, 0))
cum_prev_FIT_50to54_y2 <- all_cum_prev(dummy_cycles = markovchain (is_FIT_50to54_y1, start_age = 51, end_age = 100, m = m_FIT_50to54_y2), nsim = 1) 
cum_prev_FIT_50to54_y2_corrected <- fit_prev_cor_fct (prev.prior.to.test.round = is_FIT_50to54_y1, test.age = 51, cum.prev.post.test.col100 = cum_prev_FIT_50to54_y2[1,],) 

is_FIT_50to54_y2 <- as.numeric(cum_prev_FIT_50to54_y2_corrected); is_FIT_50to54_y2[c(2,4,6,8,19:28)] <- 0
is_FIT_50to54_dia_y2 <- matrix(rep(0,51), nrow = 1)
is_FIT_50to54_dia_y2[c(2,4,6,8,19:28)] <- cum_prev_FIT_50to54_y2_corrected[c(2,4,6,8,19:28)]; is_FIT_50to54_dia_y2 <- as.numeric(is_FIT_50to54_dia_y2)

####year 3 - FIT####
m_FIT_50to54_y3 <- transition_matrices_50_to_100 (SE_nonadv = SE_define(FIT_SE_nonadv, test_age_1 = 52, 0, 0, 0, 0), 
                                                  SE_adv = SE_define(FIT_SE_adv, test_age_1 = 52, 0, 0, 0, 0),
                                                  SE_preclin = SE_define(FIT_SE_preclin, test_age_1 = 52, 0, 0, 0, 0),
                                                  SP = SP_define(FIT_SP, test_age_1 = 52, 0, 0, 0, 0))
cum_prev_FIT_50to54_y3 <- all_cum_prev(dummy_cycles = markovchain (is_FIT_50to54_y2, start_age = 52, end_age = 100, m = m_FIT_50to54_y3), nsim = 1) 
cum_prev_FIT_50to54_y3_corrected <- fit_prev_cor_fct (prev.prior.to.test.round = is_FIT_50to54_y2, test.age = 52, cum.prev.post.test.col100 = cum_prev_FIT_50to54_y3[1,],) 

is_FIT_50to54_y3 <- as.numeric(cum_prev_FIT_50to54_y3_corrected); is_FIT_50to54_y3[c(2,4,6,8,19:28)] <- 0
is_FIT_50to54_dia_y3 <- matrix(rep(0,51), nrow = 1)
is_FIT_50to54_dia_y3[c(2,4,6,8,19:28)] <- cum_prev_FIT_50to54_y3_corrected[c(2,4,6,8,19:28)]; is_FIT_50to54_dia_y3 <- as.numeric(is_FIT_50to54_dia_y3)

####year 4 - FIT####
m_FIT_50to54_y4 <- transition_matrices_50_to_100 (SE_nonadv = SE_define(FIT_SE_nonadv, test_age_1 = 53, 0, 0, 0, 0), 
                                                  SE_adv = SE_define(FIT_SE_adv, test_age_1 = 53, 0, 0, 0, 0),
                                                  SE_preclin = SE_define(FIT_SE_preclin, test_age_1 = 53, 0, 0, 0, 0),
                                                  SP = SP_define(FIT_SP, test_age_1 = 53, 0, 0, 0, 0))
cum_prev_FIT_50to54_y4 <- all_cum_prev(dummy_cycles = markovchain (is_FIT_50to54_y3, start_age = 53, end_age = 100, m = m_FIT_50to54_y4), nsim = 1) 
cum_prev_FIT_50to54_y4_corrected <- fit_prev_cor_fct (prev.prior.to.test.round = is_FIT_50to54_y3, test.age = 53, cum.prev.post.test.col100 = cum_prev_FIT_50to54_y4[1,],) 

is_FIT_50to54_y4 <- as.numeric(cum_prev_FIT_50to54_y4_corrected); is_FIT_50to54_y4[c(2,4,6,8,19:28)] <- 0
is_FIT_50to54_dia_y4 <- matrix(rep(0,51), nrow = 1)
is_FIT_50to54_dia_y4[c(2,4,6,8,19:28)] <- cum_prev_FIT_50to54_y4_corrected[c(2,4,6,8,19:28)]; is_FIT_50to54_dia_y4 <- as.numeric(is_FIT_50to54_dia_y4)

####year 5 - FIT####
m_FIT_50to54_y5 <- transition_matrices_50_to_100 (SE_nonadv = SE_define(FIT_SE_nonadv, test_age_1 = 54, 0, 0, 0, 0), 
                                                  SE_adv = SE_define(FIT_SE_adv, test_age_1 = 54, 0, 0, 0, 0),
                                                  SE_preclin = SE_define(FIT_SE_preclin, test_age_1 = 54, 0, 0, 0, 0),
                                                  SP = SP_define(FIT_SP, test_age_1 = 54, 0, 0, 0, 0))
cum_prev_FIT_50to54_y5 <- all_cum_prev(dummy_cycles = markovchain (is_FIT_50to54_y4, start_age = 54, end_age = 100, m = m_FIT_50to54_y5), nsim = 1) 
cum_prev_FIT_50to54_y5_corrected <- fit_prev_cor_fct (prev.prior.to.test.round = is_FIT_50to54_y4, test.age = 54, cum.prev.post.test.col100 = cum_prev_FIT_50to54_y5[1,],) 

is_FIT_50to54_y5 <- as.numeric(cum_prev_FIT_50to54_y5_corrected); is_FIT_50to54_y5[c(2,4,6,8,19:28)] <- 0
is_FIT_50to54_dia_y5 <- matrix(rep(0,51), nrow = 1)
is_FIT_50to54_dia_y5[c(2,4,6,8,19:28)] <- cum_prev_FIT_50to54_y5_corrected[c(2,4,6,8,19:28)]; is_FIT_50to54_dia_y5 <- as.numeric(is_FIT_50to54_dia_y5)

##### prevalences after 5 negative FITs ####
cum_prev_post_FIT_50to54 <- all_cum_prev(dummy_cycles = markovchain (initialstate = is_FIT_50to54_y5, start_age = 55, end_age = 100, m = transition_matrices_50_to_100 () ), nsim = 1) 
d <- data.frame(cbind(55:100, rbind(is_FIT_50to54_y5, cum_prev_post_FIT_50to54))); d <- data.frame(rbind(d$nothing, d$non_advanced, d$advanced, rowSums(d[,10:19]))); colnames(d) <- 55:100; rownames(d) <- c("nothing", "non-advanced", "advanced", "preclinical")

out.list <- list()
out.list[[1]] <- rbind("eligible" = colSums(d[,1:10]), 
                       "adn_prev" = colSums(d[3:4,1:10]),
                       "adn_dr" = (d[3,1:10] * col_SE_adv + d[4,1:10] * col_SE_preclin)/colSums(d[,1:10]),
                       "adn_nns" = 1/((d[3,1:10] * col_SE_adv + d[4,1:10] * col_SE_preclin)/colSums(d[,1:10])),
                       "crc_prev" = d[4,1:10],
                       "crc_dr" = (d[4,1:10] * col_SE_preclin)/colSums(d[,1:10]),
                       "crc_nns" = 1/((d[4,1:10] * col_SE_preclin)/colSums(d[,1:10])))
####comparison####
####1. no screening###
cum_prev_nathist <- all_cum_prev(dummy_cycles = markovchain (initialstate, start_age = 50, end_age = 100, m = transition_matrices_50_to_100()), nsim = nsim)
d <- data.frame(cbind(55:64, cum_prev_nathist[5:14,])); d <- data.frame(rbind(d$nothing, d$non_advanced, d$advanced, rowSums(d[,10:19]))); colnames(d) <- 55:64; rownames(d) <- c("nothing", "non-advanced", "advanced", "preclinical")
out.list[[2]] <- rbind("eligible" = colSums(d[,1:10]), 
                       "adn_prev" = colSums(d[3:4,1:10]),
                       "adn_dr" = (d[3,1:10] * col_SE_adv + d[4,1:10] * col_SE_preclin)/colSums(d[,1:10]),
                       "adn_nns" = 1/((d[3,1:10] * col_SE_adv + d[4,1:10] * col_SE_preclin)/colSums(d[,1:10])),
                       "crc_prev" = d[4,1:10],
                       "crc_dr" = (d[4,1:10] * col_SE_preclin)/colSums(d[,1:10]),
                       "crc_nns" = 1/((d[4,1:10] * col_SE_preclin)/colSums(d[,1:10])))


####2. once-only FIT at age 50####
cum_prev_post_FIT_50 <- all_cum_prev(dummy_cycles = markovchain (initialstate = is_FIT_50to54_y1, start_age = 51, end_age = 100, m = transition_matrices_50_to_100 () ), nsim = 1) 
d <- data.frame(cbind(55:64, cum_prev_post_FIT_50[4:13,])); d <- data.frame(rbind(d$nothing, d$non_advanced, d$advanced, rowSums(d[,10:19]))); colnames(d) <- 55:64; rownames(d) <- c("nothing", "non-advanced", "advanced", "preclinical")

out.list[[3]] <- rbind("eligible" = colSums(d[,1:10]), 
                       "adn_prev" = colSums(d[3:4,1:10]),
                       "adn_dr" = (d[3,1:10] * col_SE_adv + d[4,1:10] * col_SE_preclin)/colSums(d[,1:10]),
                       "adn_nns" = 1/((d[3,1:10] * col_SE_adv + d[4,1:10] * col_SE_preclin)/colSums(d[,1:10])),
                       "crc_prev" = d[4,1:10],
                       "crc_dr" = (d[4,1:10] * col_SE_preclin)/colSums(d[,1:10]),
                       "crc_nns" = 1/((d[4,1:10] * col_SE_preclin)/colSums(d[,1:10])))

####3. two FITs, the first at age 50, the second at age 53 ####
#FIT at age 53 after first FIT at age 50##
#second FIT at age 53
m_FIT_5053 <- transition_matrices_50_to_100 (SE_nonadv = SE_define(FIT_SE_nonadv, test_age_1 = 53, 0, 0, 0, 0), 
                                                  SE_adv = SE_define(FIT_SE_adv, test_age_1 = 53, 0, 0, 0, 0),
                                                  SE_preclin = SE_define(FIT_SE_preclin, test_age_1 = 53, 0, 0, 0, 0),
                                                  SP = SP_define(FIT_SP, test_age_1 = 53, 0, 0, 0, 0))
cum_prev_FIT_5053 <- all_cum_prev(dummy_cycles = markovchain (is_FIT_50to54_y1, start_age = 51, end_age = 100, m = m_FIT_5053), nsim = 1) #will start with 2nd matrix 
cum_prev_FIT_5053_corrected <- fit_prev_cor_fct (prev.prior.to.test.round = as.numeric(cum_prev_FIT_5053[2,]), test.age = 53, cum.prev.post.test.col100 = cum_prev_FIT_5053[3,],) 

is_FIT_5053 <- as.numeric(cum_prev_FIT_5053_corrected); is_FIT_5053[c(2,4,6,8,19:28)] <- 0
is_FIT_5053_dia <- matrix(rep(0,51), nrow = 1)
is_FIT_5053_dia[c(2,4,6,8,19:28)] <- cum_prev_FIT_5053_corrected[c(2,4,6,8,19:28)]; is_FIT_5053_dia <- as.numeric(is_FIT_5053_dia)

#prevalences
cum_prev_post_FIT_5053 <- all_cum_prev(dummy_cycles = markovchain (initialstate = is_FIT_5053, start_age = 54, end_age = 100, m = transition_matrices_50_to_100 () ), nsim = 1) 
d <- data.frame(cbind(55:64, cum_prev_post_FIT_5053[1:10,])); d <- data.frame(rbind(d$nothing, d$non_advanced, d$advanced, rowSums(d[,10:19]))); colnames(d) <- 55:64; rownames(d) <- c("nothing", "non-advanced", "advanced", "preclinical")

out.list[[4]] <- rbind("eligible" = colSums(d[,1:10]), 
                       "adn_prev" = colSums(d[3:4,1:10]),
                       "adn_dr" = (d[3,1:10] * col_SE_adv + d[4,1:10] * col_SE_preclin)/colSums(d[,1:10]),
                       "adn_nns" = 1/((d[3,1:10] * col_SE_adv + d[4,1:10] * col_SE_preclin)/colSums(d[,1:10])),
                       "crc_prev" = d[4,1:10],
                       "crc_dr" = (d[4,1:10] * col_SE_preclin)/colSums(d[,1:10]),
                       "crc_nns" = 1/((d[4,1:10] * col_SE_preclin)/colSums(d[,1:10])))

####4. three FITs, at ages 50, 52, 54 ####
#age 52
m_FIT_505254_y3 <- transition_matrices_50_to_100 (SE_nonadv = SE_define(FIT_SE_nonadv, test_age_1 = 52, 0, 0, 0, 0), 
                                             SE_adv = SE_define(FIT_SE_adv, test_age_1 = 52, 0, 0, 0, 0),
                                             SE_preclin = SE_define(FIT_SE_preclin, test_age_1 = 52, 0, 0, 0, 0),
                                             SP = SP_define(FIT_SP, test_age_1 = 52, 0, 0, 0, 0))
cum_prev_FIT_505254_y3 <- all_cum_prev(dummy_cycles = markovchain (is_FIT_50to54_y1, start_age = 51, end_age = 100, m = m_FIT_505254_y3), nsim = 1) 
cum_prev_FIT_505254_y3_corrected <- fit_prev_cor_fct (prev.prior.to.test.round = as.numeric(cum_prev_FIT_505254_y3[1,]), test.age = 52, cum.prev.post.test.col100 = cum_prev_FIT_505254_y3[2,],)

is_FIT_505254_y3 <- as.numeric(cum_prev_FIT_505254_y3_corrected); is_FIT_505254_y3[c(2,4,6,8,19:28)] <- 0
is_FIT_505254_y3_dia <- matrix(rep(0,51), nrow = 1)
is_FIT_505254_y3_dia[c(2,4,6,8,19:28)] <- cum_prev_FIT_505254_y3_corrected[c(2,4,6,8,19:28)]; is_FIT_505254_y3_dia <- as.numeric(is_FIT_505254_y3_dia)

#age 54
m_FIT_505254_y5 <- transition_matrices_50_to_100 (SE_nonadv = SE_define(FIT_SE_nonadv, test_age_1 = 54, 0, 0, 0, 0), 
                                                  SE_adv = SE_define(FIT_SE_adv, test_age_1 = 54, 0, 0, 0, 0),
                                                  SE_preclin = SE_define(FIT_SE_preclin, test_age_1 = 54, 0, 0, 0, 0),
                                                  SP = SP_define(FIT_SP, test_age_1 = 54, 0, 0, 0, 0))
cum_prev_FIT_505254_y5 <- all_cum_prev(dummy_cycles = markovchain (is_FIT_505254_y3, start_age = 53, end_age = 100, m = m_FIT_505254_y5), nsim = 1) 
cum_prev_FIT_505254_y5_corrected <- fit_prev_cor_fct (prev.prior.to.test.round = as.numeric(cum_prev_FIT_505254_y5[1,]), test.age = 54, cum.prev.post.test.col100 = cum_prev_FIT_505254_y5[2,],)

is_FIT_505254_y5 <- as.numeric(cum_prev_FIT_505254_y5_corrected); is_FIT_505254_y5[c(2,4,6,8,19:28)] <- 0
is_FIT_505254_y5_dia <- matrix(rep(0,51), nrow = 1)
is_FIT_505254_y5_dia[c(2,4,6,8,19:28)] <- cum_prev_FIT_505254_y5_corrected[c(2,4,6,8,19:28)]; is_FIT_505254_y5_dia <- as.numeric(is_FIT_505254_y5_dia)

#prevalences
cum_prev_post_FIT_505254 <- all_cum_prev(dummy_cycles = markovchain (initialstate = is_FIT_505254_y5, start_age = 55, end_age = 100, m = transition_matrices_50_to_100 () ), nsim = 1) 
d <- data.frame(cbind(55:64, rbind(is_FIT_505254_y5, cum_prev_post_FIT_505254[1:9,]))); d <- data.frame(rbind(d$nothing, d$non_advanced, d$advanced, rowSums(d[,10:19]))); colnames(d) <- 55:64; rownames(d) <- c("nothing", "non-advanced", "advanced", "preclinical")

out.list[[5]] <- rbind("eligible" = colSums(d[,1:10]), 
                       "adn_prev" = colSums(d[3:4,1:10]),
                       "adn_dr" = (d[3,1:10] * col_SE_adv + d[4,1:10] * col_SE_preclin)/colSums(d[,1:10]),
                       "adn_nns" = 1/((d[3,1:10] * col_SE_adv + d[4,1:10] * col_SE_preclin)/colSums(d[,1:10])),
                       "crc_prev" = d[4,1:10],
                       "crc_dr" = (d[4,1:10] * col_SE_preclin)/colSums(d[,1:10]),
                       "crc_nns" = 1/((d[4,1:10] * col_SE_preclin)/colSums(d[,1:10])))
assign(paste("out.list.", sex, sep = ""), out.list)

out.list2 <- list()
for (i in 1:5) {out.list2[[i]] <- cbind("var" = c("eligible", "adn_prev", "adn_dr", "adn_nns", "crc_prev", "crc_dr", "crc_nns"), out.list[[i]])}
write.xlsx(out.list2, paste(file.path, "/prev.dr.nns.by.scenario.", sex, ".xlsx", sep=""))
