# Supplementary material for: Age-specific sequence of colorectal cancer screening options in Germany: A model-based critical evaluation
Source: PLoS Med. 2020 Jul 17;17(7):e1003194. doi: 10.1371/journal.pmed.1003194 (PMC7367446; doi:10.1371/journal.pmed.1003194)
Supplement: S1 Appendix — (ZIP) [file pmed.1003194.s001.zip › S1_File/4. PPVs.R]

####Age-Specific Sequence of Colorectal Cancer Screening Options in Germany: a Model-Based Critical Evaluation ####
####Thomas Heisser, Korbinian Weigl, Michael Hoffmeister, Hermann Brenner####
####German Cancer Research Center (DKFZ), Heidelberg, Germany ####
#### (c) Thomas Heisser, t.heisser@dkfz.de, Apr 2020 ####

###4. PPVs ####
FIT_SE_nonadv = 0.132; FIT_SE_adv = 0.288; FIT_SE_preclin = 0.781; FIT_SP = 0.937 #global FIT diagnostic performance
if (sex == "women") {FIT_SE_nonadv <- FIT_SE_nonadv-0.025; FIT_SE_adv <- FIT_SE_adv-0.025; FIT_SE_preclin <- FIT_SE_preclin-0.025; FIT_SP <- FIT_SP+0.025} else if (sex == "men") {FIT_SE_nonadv <- FIT_SE_nonadv+0.025; FIT_SE_adv <- FIT_SE_adv+0.025; FIT_SE_preclin <- FIT_SE_preclin+0.025; FIT_SP <- FIT_SP-0.025} else {print("error: must specify sex (men or women)")}

diag.perf.fct <- function (prev.prior.to.test.round = prev_prior_to_test_round,
                           test.age = test_age, 
                           FIT.SP = FIT_SP, 
                           FIT.SE.nonadv = FIT_SE_nonadv,
                           FIT.SE.adv = FIT_SE_adv,
                           FIT.SE.preclin = FIT_SE_preclin) {
  prev.prior.to.test.round <- data.frame(matrix(prev.prior.to.test.round, nrow = 1))

  colnames(prev.prior.to.test.round) <- list("nothing", "scr_nothing",
                                             "non_advanced",	"scr_non_advanced",
                                             "advanced",	"scr_advanced",
                                             "advanced_novo", "scr_advanced_novo",
                                             "preclinical_y1",	"preclinical_y2", "preclinical_y3", "preclinical_y4", "preclinical_y5",
                                             "preclinical_y6",	"preclinical_y7", "preclinical_y8", "preclinical_y9", "preclinical_y10",
                                             "scr_preclinical_y1", "scr_preclinical_y2", "scr_preclinical_y3", "scr_preclinical_y4", "scr_preclinical_y5", "scr_preclinical_y6", "scr_preclinical_y7", "scr_preclinical_y8", "scr_preclinical_y9", "scr_preclinical_y10",
                                             "clin_scr_y1",	"clin_scr_y2",	"clin_scr_y3",	"clin_scr_y4"	, "clin_scr_y5", "clin_scr_y6",	"clin_scr_y7",	"clin_scr_y8",	"clin_scr_y9",	"clin_scr_y10",	
                                             "clin_sym_y1",  "clin_sym_y2",	"clin_sym_y3",	"clin_sym_y4",	"clin_sym_y5", "clin_sym_y6",	"clin_sym_y7",  "clin_sym_y8",	"clin_sym_y9",	"clin_sym_y10",	
                                             "crc_death",	"non_crc_death",	"survivor")

  test.round <- test.age - 49 
  
  #correct for general deaths
  prev_dummy <- prev.prior.to.test.round * (1 - data$p_agedeath_1012[test.round])
  
  #tn
  tn_any <- prev_dummy$nothing * FIT.SP * (1-tr_no_nonadv[test.round])
  
  tn_adv <- 
    prev_dummy$nothing * FIT.SP * (1-tr_no_nonadv[test.round]) + 
    prev_dummy$nothing * (1-FIT.SE.nonadv) * tr_no_nonadv[test.round] + 
    prev_dummy$non_advanced * (1-FIT.SE.nonadv) * (1-tr_nonadv_adv[test.round]) +
    prev_dummy$non_advanced * (1-FIT.SE.nonadv) * tr_nonadv_adv[test.round]
  
  tn_crc <- 
    prev_dummy$nothing * FIT.SP * (1-tr_no_nonadv[test.round]) + 
    prev_dummy$nothing * (1-FIT.SE.nonadv) * tr_no_nonadv[test.round] + 
    prev_dummy$non_advanced * (1-FIT.SE.nonadv) * (1-tr_nonadv_adv[test.round]) +
    prev_dummy$non_advanced * (1-FIT.SE.nonadv) * tr_nonadv_adv[test.round] +
    prev_dummy$advanced * (1-FIT.SE.adv) * (1-tr_adv_preclin[test.round]) +
    prev_dummy$advanced * (1-FIT.SE.adv) * tr_adv_preclin[test.round]
  
  #fp
  fp_any <- prev_dummy$nothing * (1 - FIT.SP) * (1-tr_no_nonadv[test.round])
  
  fp_adv <- 
    prev_dummy$nothing * (1 - FIT.SP) * (1-tr_no_nonadv[test.round]) +
    prev_dummy$nothing * FIT.SE.nonadv * tr_no_nonadv[test.round] +
    prev_dummy$non_advanced * FIT.SE.nonadv * tr_nonadv_adv[test.round] +
    prev_dummy$non_advanced * FIT.SE.nonadv * (1-tr_nonadv_adv[test.round])
  
  fp_crc <- 
    prev_dummy$nothing * (1 - FIT.SP) * (1-tr_no_nonadv[test.round]) +
    prev_dummy$nothing * FIT.SE.nonadv * tr_no_nonadv[test.round] +
    prev_dummy$non_advanced * FIT.SE.nonadv * tr_nonadv_adv[test.round] +
    prev_dummy$non_advanced * FIT.SE.nonadv * (1-tr_nonadv_adv[test.round]) +
    prev_dummy$advanced * FIT.SE.adv * tr_adv_preclin[test.round] + 
    prev_dummy$advanced * FIT.SE.adv * (1-tr_adv_preclin[test.round])
  
  #tp
  tp_any <- 
    prev_dummy$nothing * FIT.SE.nonadv * tr_no_nonadv[test.round] +
    prev_dummy$non_advanced * FIT.SE.nonadv * tr_nonadv_adv[test.round] +
    prev_dummy$non_advanced * FIT.SE.nonadv * (1-tr_nonadv_adv[test.round]) +
    prev_dummy$advanced * FIT.SE.adv * tr_adv_preclin[test.round] +
    prev_dummy$advanced * FIT.SE.adv * (1-tr_adv_preclin[test.round]) +
    prev_dummy$preclinical_y1 * (1-mort_scr_input[1]) * FIT.SE.preclin * tr_preclin_clin[test.round] +
    prev_dummy$preclinical_y1 * (1-mort_scr_input[1]) * FIT.SE.preclin * (1-tr_preclin_clin[test.round]) +
    prev_dummy$preclinical_y2 * (1-mort_scr_input[2]) * FIT.SE.preclin * tr_preclin_clin[test.round] +
    prev_dummy$preclinical_y2 * (1-mort_scr_input[2]) * FIT.SE.preclin * (1-tr_preclin_clin[test.round]) +
    prev_dummy$preclinical_y3 * (1-mort_scr_input[3]) * FIT.SE.preclin * tr_preclin_clin[test.round] +
    prev_dummy$preclinical_y3 * (1-mort_scr_input[3]) * FIT.SE.preclin * (1-tr_preclin_clin[test.round]) +
    prev_dummy$preclinical_y4 * (1-mort_scr_input[4]) * FIT.SE.preclin * tr_preclin_clin[test.round] +
    prev_dummy$preclinical_y4 * (1-mort_scr_input[4]) * FIT.SE.preclin * (1-tr_preclin_clin[test.round]) +
    prev_dummy$preclinical_y5 * (1-mort_scr_input[5]) * FIT.SE.preclin * tr_preclin_clin[test.round] +
    prev_dummy$preclinical_y5 * (1-mort_scr_input[5]) * FIT.SE.preclin * (1-tr_preclin_clin[test.round]) +
    prev_dummy$preclinical_y6 * (1-mort_scr_input[6]) * FIT.SE.preclin * tr_preclin_clin[test.round] +
    prev_dummy$preclinical_y6 * (1-mort_scr_input[6]) * FIT.SE.preclin * (1-tr_preclin_clin[test.round]) +
    prev_dummy$preclinical_y7 * (1-mort_scr_input[7]) * FIT.SE.preclin * tr_preclin_clin[test.round] +
    prev_dummy$preclinical_y7 * (1-mort_scr_input[7]) * FIT.SE.preclin * (1-tr_preclin_clin[test.round]) +
    prev_dummy$preclinical_y8 * (1-mort_scr_input[8]) * FIT.SE.preclin * tr_preclin_clin[test.round] +
    prev_dummy$preclinical_y8 * (1-mort_scr_input[8]) * FIT.SE.preclin * (1-tr_preclin_clin[test.round]) +
    prev_dummy$preclinical_y9 * (1-mort_scr_input[9]) * FIT.SE.preclin * tr_preclin_clin[test.round] +
    prev_dummy$preclinical_y9 * (1-mort_scr_input[9]) * FIT.SE.preclin * (1-tr_preclin_clin[test.round]) +
    prev_dummy$preclinical_y10 * (1-mort_scr_input[10]) * FIT.SE.preclin * tr_preclin_clin[test.round] +
    prev_dummy$preclinical_y10 * (1-mort_scr_input[10]) * FIT.SE.preclin * (1-tr_preclin_clin[test.round])
    
  tp_adv <- 
    prev_dummy$advanced * FIT.SE.adv * tr_adv_preclin[test.round] +
    prev_dummy$advanced * FIT.SE.adv * (1-tr_adv_preclin[test.round]) +
    prev_dummy$preclinical_y1 * (1-mort_scr_input[1]) * FIT.SE.preclin * tr_preclin_clin[test.round] +
    prev_dummy$preclinical_y1 * (1-mort_scr_input[1]) * FIT.SE.preclin * (1-tr_preclin_clin[test.round]) +
    prev_dummy$preclinical_y2 * (1-mort_scr_input[2]) * FIT.SE.preclin * tr_preclin_clin[test.round] +
    prev_dummy$preclinical_y2 * (1-mort_scr_input[2]) * FIT.SE.preclin * (1-tr_preclin_clin[test.round]) +
    prev_dummy$preclinical_y3 * (1-mort_scr_input[3]) * FIT.SE.preclin * tr_preclin_clin[test.round] +
    prev_dummy$preclinical_y3 * (1-mort_scr_input[3]) * FIT.SE.preclin * (1-tr_preclin_clin[test.round]) +
    prev_dummy$preclinical_y4 * (1-mort_scr_input[4]) * FIT.SE.preclin * tr_preclin_clin[test.round] +
    prev_dummy$preclinical_y4 * (1-mort_scr_input[4]) * FIT.SE.preclin * (1-tr_preclin_clin[test.round]) +
    prev_dummy$preclinical_y5 * (1-mort_scr_input[5]) * FIT.SE.preclin * tr_preclin_clin[test.round] +
    prev_dummy$preclinical_y5 * (1-mort_scr_input[5]) * FIT.SE.preclin * (1-tr_preclin_clin[test.round]) +
    prev_dummy$preclinical_y6 * (1-mort_scr_input[6]) * FIT.SE.preclin * tr_preclin_clin[test.round] +
    prev_dummy$preclinical_y6 * (1-mort_scr_input[6]) * FIT.SE.preclin * (1-tr_preclin_clin[test.round]) +
    prev_dummy$preclinical_y7 * (1-mort_scr_input[7]) * FIT.SE.preclin * tr_preclin_clin[test.round] +
    prev_dummy$preclinical_y7 * (1-mort_scr_input[7]) * FIT.SE.preclin * (1-tr_preclin_clin[test.round]) +
    prev_dummy$preclinical_y8 * (1-mort_scr_input[8]) * FIT.SE.preclin * tr_preclin_clin[test.round] +
    prev_dummy$preclinical_y8 * (1-mort_scr_input[8]) * FIT.SE.preclin * (1-tr_preclin_clin[test.round]) +
    prev_dummy$preclinical_y9 * (1-mort_scr_input[9]) * FIT.SE.preclin * tr_preclin_clin[test.round] +
    prev_dummy$preclinical_y9 * (1-mort_scr_input[9]) * FIT.SE.preclin * (1-tr_preclin_clin[test.round]) +
    prev_dummy$preclinical_y10 * (1-mort_scr_input[10]) * FIT.SE.preclin * tr_preclin_clin[test.round] +
    prev_dummy$preclinical_y10 * (1-mort_scr_input[10]) * FIT.SE.preclin * (1-tr_preclin_clin[test.round])
  
  tp_crc <- 
    prev_dummy$preclinical_y1 * (1-mort_scr_input[1]) * FIT.SE.preclin * tr_preclin_clin[test.round] +
    prev_dummy$preclinical_y1 * (1-mort_scr_input[1]) * FIT.SE.preclin * (1-tr_preclin_clin[test.round]) +
    prev_dummy$preclinical_y2 * (1-mort_scr_input[2]) * FIT.SE.preclin * tr_preclin_clin[test.round] +
    prev_dummy$preclinical_y2 * (1-mort_scr_input[2]) * FIT.SE.preclin * (1-tr_preclin_clin[test.round]) +
    prev_dummy$preclinical_y3 * (1-mort_scr_input[3]) * FIT.SE.preclin * tr_preclin_clin[test.round] +
    prev_dummy$preclinical_y3 * (1-mort_scr_input[3]) * FIT.SE.preclin * (1-tr_preclin_clin[test.round]) +
    prev_dummy$preclinical_y4 * (1-mort_scr_input[4]) * FIT.SE.preclin * tr_preclin_clin[test.round] +
    prev_dummy$preclinical_y4 * (1-mort_scr_input[4]) * FIT.SE.preclin * (1-tr_preclin_clin[test.round]) +
    prev_dummy$preclinical_y5 * (1-mort_scr_input[5]) * FIT.SE.preclin * tr_preclin_clin[test.round] +
    prev_dummy$preclinical_y5 * (1-mort_scr_input[5]) * FIT.SE.preclin * (1-tr_preclin_clin[test.round]) +
    prev_dummy$preclinical_y6 * (1-mort_scr_input[6]) * FIT.SE.preclin * tr_preclin_clin[test.round] +
    prev_dummy$preclinical_y6 * (1-mort_scr_input[6]) * FIT.SE.preclin * (1-tr_preclin_clin[test.round]) +
    prev_dummy$preclinical_y7 * (1-mort_scr_input[7]) * FIT.SE.preclin * tr_preclin_clin[test.round] +
    prev_dummy$preclinical_y7 * (1-mort_scr_input[7]) * FIT.SE.preclin * (1-tr_preclin_clin[test.round]) +
    prev_dummy$preclinical_y8 * (1-mort_scr_input[8]) * FIT.SE.preclin * tr_preclin_clin[test.round] +
    prev_dummy$preclinical_y8 * (1-mort_scr_input[8]) * FIT.SE.preclin * (1-tr_preclin_clin[test.round]) +
    prev_dummy$preclinical_y9 * (1-mort_scr_input[9]) * FIT.SE.preclin * tr_preclin_clin[test.round] +
    prev_dummy$preclinical_y9 * (1-mort_scr_input[9]) * FIT.SE.preclin * (1-tr_preclin_clin[test.round]) +
    prev_dummy$preclinical_y10 * (1-mort_scr_input[10]) * FIT.SE.preclin * tr_preclin_clin[test.round] +
    prev_dummy$preclinical_y10 * (1-mort_scr_input[10]) * FIT.SE.preclin * (1-tr_preclin_clin[test.round])
  
  #fn
  fn_any <- 
    prev_dummy$nothing * (1-FIT.SE.nonadv) * tr_no_nonadv[test.round] + 
    prev_dummy$non_advanced * (1-FIT.SE.nonadv) * (1-tr_nonadv_adv[test.round]) +
    prev_dummy$non_advanced * (1-FIT.SE.nonadv) * tr_nonadv_adv[test.round] + 
    prev_dummy$advanced * (1-FIT.SE.adv) * (1-tr_adv_preclin[test.round]) +
    prev_dummy$advanced * (1-FIT.SE.adv) * tr_adv_preclin[test.round] + 
    prev_dummy$preclinical_y1 * (1-mort_scr_input[1]) * (1-FIT.SE.preclin) * tr_preclin_clin[test.round] +
    prev_dummy$preclinical_y1 * (1-mort_scr_input[1]) * (1-FIT.SE.preclin) * (1-tr_preclin_clin[test.round]) +
    prev_dummy$preclinical_y2 * (1-mort_scr_input[2]) * (1-FIT.SE.preclin) * tr_preclin_clin[test.round] +
    prev_dummy$preclinical_y2 * (1-mort_scr_input[2]) * (1-FIT.SE.preclin) * (1-tr_preclin_clin[test.round]) +
    prev_dummy$preclinical_y3 * (1-mort_scr_input[3]) * (1-FIT.SE.preclin) * tr_preclin_clin[test.round] +
    prev_dummy$preclinical_y3 * (1-mort_scr_input[3]) * (1-FIT.SE.preclin) * (1-tr_preclin_clin[test.round]) +
    prev_dummy$preclinical_y4 * (1-mort_scr_input[4]) * (1-FIT.SE.preclin) * tr_preclin_clin[test.round] +
    prev_dummy$preclinical_y4 * (1-mort_scr_input[4]) * (1-FIT.SE.preclin) * (1-tr_preclin_clin[test.round]) +
    prev_dummy$preclinical_y5 * (1-mort_scr_input[5]) * (1-FIT.SE.preclin) * tr_preclin_clin[test.round] +
    prev_dummy$preclinical_y5 * (1-mort_scr_input[5]) * (1-FIT.SE.preclin) * (1-tr_preclin_clin[test.round]) +
    prev_dummy$preclinical_y6 * (1-mort_scr_input[6]) * (1-FIT.SE.preclin) * tr_preclin_clin[test.round] +
    prev_dummy$preclinical_y6 * (1-mort_scr_input[6]) * (1-FIT.SE.preclin) * (1-tr_preclin_clin[test.round]) +
    prev_dummy$preclinical_y7 * (1-mort_scr_input[7]) * (1-FIT.SE.preclin) * tr_preclin_clin[test.round] +
    prev_dummy$preclinical_y7 * (1-mort_scr_input[7]) * (1-FIT.SE.preclin) * (1-tr_preclin_clin[test.round]) +
    prev_dummy$preclinical_y8 * (1-mort_scr_input[8]) * (1-FIT.SE.preclin) * tr_preclin_clin[test.round] +
    prev_dummy$preclinical_y8 * (1-mort_scr_input[8]) * (1-FIT.SE.preclin) * (1-tr_preclin_clin[test.round]) +
    prev_dummy$preclinical_y9 * (1-mort_scr_input[9]) * (1-FIT.SE.preclin) * tr_preclin_clin[test.round] +
    prev_dummy$preclinical_y9 * (1-mort_scr_input[9]) * (1-FIT.SE.preclin) * (1-tr_preclin_clin[test.round]) +
    prev_dummy$preclinical_y10 * (1-mort_scr_input[10]) * (1-FIT.SE.preclin) * tr_preclin_clin[test.round] +
    prev_dummy$preclinical_y10 * (1-mort_scr_input[10]) * (1-FIT.SE.preclin) * (1-tr_preclin_clin[test.round])

  fn_adv <- 
    prev_dummy$advanced * (1-FIT.SE.adv) * (1-tr_adv_preclin[test.round]) +
    prev_dummy$advanced * (1-FIT.SE.adv) * tr_adv_preclin[test.round] + 
    prev_dummy$preclinical_y1 * (1-mort_scr_input[1]) * (1-FIT.SE.preclin) * tr_preclin_clin[test.round] +
    prev_dummy$preclinical_y1 * (1-mort_scr_input[1]) * (1-FIT.SE.preclin) * (1-tr_preclin_clin[test.round]) +
    prev_dummy$preclinical_y2 * (1-mort_scr_input[2]) * (1-FIT.SE.preclin) * tr_preclin_clin[test.round] +
    prev_dummy$preclinical_y2 * (1-mort_scr_input[2]) * (1-FIT.SE.preclin) * (1-tr_preclin_clin[test.round]) +
    prev_dummy$preclinical_y3 * (1-mort_scr_input[3]) * (1-FIT.SE.preclin) * tr_preclin_clin[test.round] +
    prev_dummy$preclinical_y3 * (1-mort_scr_input[3]) * (1-FIT.SE.preclin) * (1-tr_preclin_clin[test.round]) +
    prev_dummy$preclinical_y4 * (1-mort_scr_input[4]) * (1-FIT.SE.preclin) * tr_preclin_clin[test.round] +
    prev_dummy$preclinical_y4 * (1-mort_scr_input[4]) * (1-FIT.SE.preclin) * (1-tr_preclin_clin[test.round]) +
    prev_dummy$preclinical_y5 * (1-mort_scr_input[5]) * (1-FIT.SE.preclin) * tr_preclin_clin[test.round] +
    prev_dummy$preclinical_y5 * (1-mort_scr_input[5]) * (1-FIT.SE.preclin) * (1-tr_preclin_clin[test.round]) +
    prev_dummy$preclinical_y6 * (1-mort_scr_input[6]) * (1-FIT.SE.preclin) * tr_preclin_clin[test.round] +
    prev_dummy$preclinical_y6 * (1-mort_scr_input[6]) * (1-FIT.SE.preclin) * (1-tr_preclin_clin[test.round]) +
    prev_dummy$preclinical_y7 * (1-mort_scr_input[7]) * (1-FIT.SE.preclin) * tr_preclin_clin[test.round] +
    prev_dummy$preclinical_y7 * (1-mort_scr_input[7]) * (1-FIT.SE.preclin) * (1-tr_preclin_clin[test.round]) +
    prev_dummy$preclinical_y8 * (1-mort_scr_input[8]) * (1-FIT.SE.preclin) * tr_preclin_clin[test.round] +
    prev_dummy$preclinical_y8 * (1-mort_scr_input[8]) * (1-FIT.SE.preclin) * (1-tr_preclin_clin[test.round]) +
    prev_dummy$preclinical_y9 * (1-mort_scr_input[9]) * (1-FIT.SE.preclin) * tr_preclin_clin[test.round] +
    prev_dummy$preclinical_y9 * (1-mort_scr_input[9]) * (1-FIT.SE.preclin) * (1-tr_preclin_clin[test.round]) +
    prev_dummy$preclinical_y10 * (1-mort_scr_input[10]) * (1-FIT.SE.preclin) * tr_preclin_clin[test.round] +
    prev_dummy$preclinical_y10 * (1-mort_scr_input[10]) * (1-FIT.SE.preclin) * (1-tr_preclin_clin[test.round])
  
  fn_crc <- 
    prev_dummy$preclinical_y1 * (1-mort_scr_input[1]) * (1-FIT.SE.preclin) * tr_preclin_clin[test.round] +
    prev_dummy$preclinical_y1 * (1-mort_scr_input[1]) * (1-FIT.SE.preclin) * (1-tr_preclin_clin[test.round]) +
    prev_dummy$preclinical_y2 * (1-mort_scr_input[2]) * (1-FIT.SE.preclin) * tr_preclin_clin[test.round] +
    prev_dummy$preclinical_y2 * (1-mort_scr_input[2]) * (1-FIT.SE.preclin) * (1-tr_preclin_clin[test.round]) +
    prev_dummy$preclinical_y3 * (1-mort_scr_input[3]) * (1-FIT.SE.preclin) * tr_preclin_clin[test.round] +
    prev_dummy$preclinical_y3 * (1-mort_scr_input[3]) * (1-FIT.SE.preclin) * (1-tr_preclin_clin[test.round]) +
    prev_dummy$preclinical_y4 * (1-mort_scr_input[4]) * (1-FIT.SE.preclin) * tr_preclin_clin[test.round] +
    prev_dummy$preclinical_y4 * (1-mort_scr_input[4]) * (1-FIT.SE.preclin) * (1-tr_preclin_clin[test.round]) +
    prev_dummy$preclinical_y5 * (1-mort_scr_input[5]) * (1-FIT.SE.preclin) * tr_preclin_clin[test.round] +
    prev_dummy$preclinical_y5 * (1-mort_scr_input[5]) * (1-FIT.SE.preclin) * (1-tr_preclin_clin[test.round]) +
    prev_dummy$preclinical_y6 * (1-mort_scr_input[6]) * (1-FIT.SE.preclin) * tr_preclin_clin[test.round] +
    prev_dummy$preclinical_y6 * (1-mort_scr_input[6]) * (1-FIT.SE.preclin) * (1-tr_preclin_clin[test.round]) +
    prev_dummy$preclinical_y7 * (1-mort_scr_input[7]) * (1-FIT.SE.preclin) * tr_preclin_clin[test.round] +
    prev_dummy$preclinical_y7 * (1-mort_scr_input[7]) * (1-FIT.SE.preclin) * (1-tr_preclin_clin[test.round]) +
    prev_dummy$preclinical_y8 * (1-mort_scr_input[8]) * (1-FIT.SE.preclin) * tr_preclin_clin[test.round] +
    prev_dummy$preclinical_y8 * (1-mort_scr_input[8]) * (1-FIT.SE.preclin) * (1-tr_preclin_clin[test.round]) +
    prev_dummy$preclinical_y9 * (1-mort_scr_input[9]) * (1-FIT.SE.preclin) * tr_preclin_clin[test.round] +
    prev_dummy$preclinical_y9 * (1-mort_scr_input[9]) * (1-FIT.SE.preclin) * (1-tr_preclin_clin[test.round]) +
    prev_dummy$preclinical_y10 * (1-mort_scr_input[10]) * (1-FIT.SE.preclin) * tr_preclin_clin[test.round] +
    prev_dummy$preclinical_y10 * (1-mort_scr_input[10]) * (1-FIT.SE.preclin) * (1-tr_preclin_clin[test.round])
  
  all_tested <- tp_any + tn_any + fp_any + fn_any
  positive <- tp_any + fp_any
  positivity <- positive / all_tested
  negative <- tn_any + fn_any
  negativity <- negative / all_tested
  
  ppv_any <- tp_any / positive
  ppv_adv <- tp_adv / positive
  ppv_crc <- tp_crc / positive
  
  SE_ppv_any <- sqrt ((ppv_any * (1-ppv_any))/positive)
  ppv_any_lower <- ppv_any - qnorm(0.975) * SE_ppv_any
  ppv_any_upper <- ppv_any + qnorm(0.975) * SE_ppv_any
  
  SE_ppv_adv <- sqrt ((ppv_adv * (1-ppv_adv))/positive)
  ppv_adv_lower <- ppv_adv - qnorm(0.975) * SE_ppv_adv
  ppv_adv_upper <- ppv_adv + qnorm(0.975) * SE_ppv_adv
  
  SE_ppv_crc <- sqrt ((ppv_crc * (1-ppv_crc))/positive)
  ppv_crc_lower <- ppv_crc - qnorm(0.975) * SE_ppv_crc
  ppv_crc_upper <- ppv_crc + qnorm(0.975) * SE_ppv_crc
  
  npv_any <- tn_any / negative
  npv_adv <- tn_adv / negative
  npv_crc <- tn_crc / negative
  
  SE_npv_any <- sqrt ((npv_any * (1-npv_any))/negative)
  npv_any_lower <- npv_any - qnorm(0.975) * SE_npv_any
  npv_any_upper <- npv_any + qnorm(0.975) * SE_npv_any
  
  SE_npv_adv <- sqrt ((npv_adv * (1-npv_adv))/negative)
  npv_adv_lower <- npv_adv - qnorm(0.975) * SE_npv_adv
  npv_adv_upper <- npv_adv + qnorm(0.975) * SE_npv_adv
  
  SE_npv_crc <- sqrt ((npv_crc * (1-npv_crc))/negative)
  npv_crc_lower <- npv_crc - qnorm(0.975) * SE_npv_crc
  npv_crc_upper <- npv_crc + qnorm(0.975) * SE_npv_crc
  
  acc_any <- (tp_any + tn_any) / all_tested
  acc_adv <- (tp_adv + tn_adv) / all_tested
  acc_crc <- (tp_crc + tn_crc) / all_tested
  
  SE_acc_any <- sqrt ((acc_any * (1-acc_any))/all_tested)
  acc_any_lower <- acc_any - qnorm(0.975) * SE_acc_any
  acc_any_upper <- acc_any + qnorm(0.975) * SE_acc_any
  
  SE_acc_adv <- sqrt ((acc_adv * (1-acc_adv))/all_tested)
  acc_adv_lower <- acc_adv - qnorm(0.975) * SE_acc_adv
  acc_adv_upper <- acc_adv + qnorm(0.975) * SE_acc_adv
  
  SE_acc_crc <- sqrt ((acc_crc * (1-acc_crc))/all_tested)
  acc_crc_lower <- acc_crc - qnorm(0.975) * SE_acc_crc
  acc_crc_upper <- acc_crc + qnorm(0.975) * SE_acc_crc
  
  x <- cbind(all_tested, positive, positivity, negative, negativity, 
             tp_any, tn_any, fp_any, fn_any, 
             ppv_any, ppv_any_lower, ppv_any_upper,
             npv_any, npv_any_lower, npv_any_upper,
             acc_any, acc_any_lower, acc_any_upper,
             tp_adv, tn_adv, fp_adv, fn_adv, 
             ppv_adv, ppv_adv_lower, ppv_adv_upper,
             npv_adv, npv_adv_lower, npv_adv_upper,
             acc_adv, acc_adv_lower, acc_adv_upper,
             tp_crc, tn_crc, fp_crc, fn_crc,
             ppv_crc, ppv_crc_lower, ppv_crc_upper,
             npv_crc, npv_crc_lower, npv_crc_upper,
             acc_crc, acc_crc_lower, acc_crc_upper
  )
  
  rownames(x) <- test.age
  return (x)
  
}

###base case ###
diag.perf <- data.frame(cbind("age" = c(50:54), rbind(diag.perf.fct(prev.prior.to.test.round = initialstate*100000, test.age = 50),
                                                      diag.perf.fct(prev.prior.to.test.round = as.numeric(cum_prev_FIT_50to54_y1_corrected[1,]), test.age = 51),
                                                      diag.perf.fct(prev.prior.to.test.round = as.numeric(cum_prev_FIT_50to54_y2_corrected[1,]), test.age = 52),
                                                      diag.perf.fct(prev.prior.to.test.round = as.numeric(cum_prev_FIT_50to54_y3_corrected[1,]), test.age = 53),
                                                      diag.perf.fct(prev.prior.to.test.round = as.numeric(cum_prev_FIT_50to54_y4_corrected[1,]), test.age = 54))))
#detection rates and NNS#
diag.out <- cbind("age" = c(50:54), "positive" = diag.perf$positive,"tp_adv" = diag.perf$tp_adv, 
                "adv_dr" = (diag.perf$tp_adv * col_SE_adv) / diag.perf$positive, "adv_nns" = ((diag.perf$tp_adv * col_SE_adv) / diag.perf$positive)^-1, # cave: this only works as SE_adv and SE_preclin are identical
                "tp_crc" = diag.perf$tp_crc,
                "crc_dr" = (diag.perf$tp_crc * col_SE_preclin) / diag.perf$positive, "crc_nns" = ((diag.perf$tp_crc * col_SE_preclin) / diag.perf$positive)^-1)

write.xlsx(diag.perf, paste(file.path, "/diag.perf.base.", sex, ".SE_tr.", sensitivity_analyses, "SE_FIT", sensitivity_analyses_fit, ".xlsx", sep=""))
write.xlsx(diag.out, paste(file.path, "/diag.out.base.", sex, ".SE_tr.", sensitivity_analyses, "SE_FIT", sensitivity_analyses_fit, ".xlsx", sep=""))


####only run for sensitivity analysis####
#### proneness to bleed SE####
# diag.perf.se1 <- data.frame(cbind("age" = c(50:54), rbind(diag.perf.fct(prev.prior.to.test.round = initialstate*80000, test.age = 50),
#                                                       diag.perf.fct(prev.prior.to.test.round = as.numeric(cum_prev_FIT_50to54_y1_corrected[1,]), test.age = 51),
#                                                       diag.perf.fct(prev.prior.to.test.round = as.numeric(cum_prev_FIT_50to54_y2_corrected[1,]), test.age = 52),
#                                                       diag.perf.fct(prev.prior.to.test.round = as.numeric(cum_prev_FIT_50to54_y3_corrected[1,]), test.age = 53),
#                                                       diag.perf.fct(prev.prior.to.test.round = as.numeric(cum_prev_FIT_50to54_y4_corrected[1,]), test.age = 54))))
# 
# diag.perf.se2 <- data.frame(cbind("age" = c(50:54), rbind(diag.perf.fct(prev.prior.to.test.round = initialstate*20000, test.age = 50, FIT.SE.adv = 0, FIT.SE.nonadv = 0, FIT.SE.preclin = 0, FIT.SP = 1),
#                                                          diag.perf.fct(prev.prior.to.test.round = as.numeric(cum_prev_nathist_nobleed[1,]), test.age = 51, FIT.SE.adv = 0, FIT.SE.nonadv = 0, FIT.SE.preclin = 0, FIT.SP = 1),
#                                                          diag.perf.fct(prev.prior.to.test.round = as.numeric(cum_prev_nathist_nobleed[2,]), test.age = 52, FIT.SE.adv = 0, FIT.SE.nonadv = 0, FIT.SE.preclin = 0, FIT.SP = 1),
#                                                          diag.perf.fct(prev.prior.to.test.round = as.numeric(cum_prev_nathist_nobleed[3,]), test.age = 53, FIT.SE.adv = 0, FIT.SE.nonadv = 0, FIT.SE.preclin = 0, FIT.SP = 1),
#                                                          diag.perf.fct(prev.prior.to.test.round = as.numeric(cum_prev_nathist_nobleed[4,]), test.age = 54, FIT.SE.adv = 0, FIT.SE.nonadv = 0, FIT.SE.preclin = 0, FIT.SP = 1))))
# 
# diag.perf.se <- data.frame("age" = c(50:54), 
#                            "all_tested" = c(diag.perf.se1$all_tested + diag.perf.se2$all_tested),
#                            "positive" = c(diag.perf.se1$positive + diag.perf.se2$positive),
#                            "negative" = c(diag.perf.se1$negative + diag.perf.se2$negative),
#                            "tp_adv" = c(diag.perf.se1$tp_adv + diag.perf.se2$tp_adv),
#                            "fn_adv" = c(diag.perf.se1$fn_adv + diag.perf.se2$fn_adv),
#                            "fp_adv" = c(diag.perf.se1$fp_adv + diag.perf.se2$fp_adv),
#                            "tn_adv" = c(diag.perf.se1$tn_adv + diag.perf.se2$tn_adv),
#                            "ppv_adv" = c(diag.perf.se1$tp_adv + diag.perf.se2$tp_adv)/c(diag.perf.se1$positive + diag.perf.se2$positive),
#                            "npv_adv" = c(diag.perf.se1$tn_adv + diag.perf.se2$tn_adv)/c(diag.perf.se1$negative + diag.perf.se2$negative),
#                            "tp_crc" = c(diag.perf.se1$tp_crc + diag.perf.se2$tp_crc),
#                            "fn_crc" = c(diag.perf.se1$fn_crc + diag.perf.se2$fn_crc),
#                            "fp_crc" = c(diag.perf.se1$fp_crc + diag.perf.se2$fp_crc),
#                            "tn_crc" = c(diag.perf.se1$tn_crc + diag.perf.se2$tn_crc),
#                            "ppv_crc" = c(diag.perf.se1$tp_crc + diag.perf.se2$tp_crc)/c(diag.perf.se1$positive + diag.perf.se2$positive),
#                            "npv_crc" = c(diag.perf.se1$tn_crc + diag.perf.se2$tn_crc)/c(diag.perf.se1$negative + diag.perf.se2$negative))
# 
# #detection rates and NNS#
# diag.out.se <- cbind("age" = c(50:54), "positive" = diag.perf.se$positive,"tp_adv" = diag.perf.se$tp_adv, 
#                   "adv_dr" = (diag.perf.se$tp_adv * col_SE_adv) / diag.perf.se$positive, "adv_nns" = ((diag.perf.se$tp_adv * col_SE_adv) / diag.perf.se$positive)^-1, # cave: this only works as SE_adv and SE_preclin are identical
#                   "tp_crc" = diag.perf.se$tp_crc,
#                   "crc_dr" = (diag.perf.se$tp_crc * col_SE_preclin) / diag.perf.se$positive, "crc_nns" = ((diag.perf.se$tp_crc * col_SE_preclin) / diag.perf.se$positive)^-1)
# 
# #save output
# write.xlsx(diag.perf.se, paste(file.path, "/diag.perf.se.prone.", sex, ".SE_tr.", sensitivity_analyses, ".xlsx", sep=""))
# write.xlsx(diag.out.se, paste(file.path, "/diag.out.se.prone.", sex, ".SE_tr.", sensitivity_analyses, ".xlsx", sep=""))
