# Supplementary material for: Age-specific sequence of colorectal cancer screening options in Germany: A model-based critical evaluation
Source: PLoS Med. 2020 Jul 17;17(7):e1003194. doi: 10.1371/journal.pmed.1003194 (PMC7367446; doi:10.1371/journal.pmed.1003194)
Supplement: S1 Appendix — (ZIP) [file pmed.1003194.s001.zip › S1_File/update markov input parameters females.csv]

cycle	test_sens	test_spec	age	p_agedeath_1012_input	life_exp_1012	tr_no_nonadv	tr_nonadv_adv	tr_adv_preclin	tr_preclin_clin
1	0	1	50	0.002206687	34.0352349	0.018205737	0.031924292	0.024552049	0.200672449
2	0	1	51	0.002448697	33.10940033	0.018205737	0.031924292	0.024552049	0.200672449
3	0	1	52	0.002702527	32.18944686	0.018205737	0.031924292	0.024552049	0.200672449
4	0	1	53	0.002964238	31.27532051	0.018205737	0.031924292	0.024552049	0.200672449
5	0	1	54	0.003231842	30.3668171	0.018205737	0.031924292	0.024552049	0.200672449
6	0	1	55	0.003508182	29.46365489	0.018205737	0.031924292	0.024552049	0.200672449
7	0	1	56	0.003798033	28.56562238	0.018205737	0.031924292	0.024552049	0.200672449
8	0	1	57	0.004107983	27.67262293	0.018205737	0.031924292	0.024552049	0.200672449
9	0	1	58	0.004446719	26.78470804	0.018205737	0.031924292	0.024552049	0.200672449
10	0	1	59	0.004825419	25.90211081	0.018205737	0.031924292	0.024552049	0.200672449
11	0	1	60	0.005253004	25.02528099	0.01979639	0.028720484	0.027232811	0.211336226
12	0	1	61	0.005728836	24.15479271	0.01979639	0.028720484	0.027232811	0.211336226
13	0	1	62	0.006249099	23.29108794	0.01979639	0.028720484	0.027232811	0.211336226
14	0	1	63	0.0068072	22.43440733	0.01979639	0.028720484	0.027232811	0.211336226
15	0	1	64	0.007393137	21.58474259	0.01979639	0.028720484	0.027232811	0.211336226
16	0	1	65	0.007993	20.74178602	0.02093668	0.029024725	0.037731357	0.206362997
17	0	1	66	0.008598758	19.90488225	0.02093668	0.029024725	0.037731357	0.206362997
18	0	1	67	0.009229769	19.07318734	0.02093668	0.029024725	0.037731357	0.206362997
19	0	1	68	0.009917013	18.24621054	0.02093668	0.029024725	0.037731357	0.206362997
20	0	1	69	0.010700585	17.42396272	0.02093668	0.029024725	0.037731357	0.206362997
21	0	1	70	0.011632342	16.60701782	0.019793661	0.037783229	0.04954634	0.196222782
22	0	1	71	0.012780528	15.79658527	0.019793661	0.037783229	0.04954634	0.196222782
23	0	1	72	0.014222891	14.99461462	0.019793661	0.037783229	0.04954634	0.196222782
24	0	1	73	0.016006177	14.20374438	0.019793661	0.037783229	0.04954634	0.196222782
25	0	1	74	0.018170923	13.42665692	0.019793661	0.037783229	0.04954634	0.196222782
26	0	1	75	0.020757955	12.66589336	0.015527708	0.0303098	0.055854256	0.182342629
27	0	1	76	0.023803483	11.92378575	0.015527708	0.0303098	0.055854256	0.182342629
28	0	1	77	0.027332507	11.20234225	0.015527708	0.0303098	0.055854256	0.182342629
29	0	1	78	0.031362007	10.50308412	0.015527708	0.0303098	0.055854256	0.182342629
30	0	1	79	0.035952541	9.826958255	0.015527708	0.0303098	0.055854256	0.182342629
31	0	1	80	0.041192889	9.174791591	0.015527708	0.0303098	0.055854256	0.164231623
32	0	1	81	0.047188729	8.547483577	0.015527708	0.0303098	0.055854256	0.164231623
33	0	1	82	0.054065824	7.946041545	0.015527708	0.0303098	0.055854256	0.164231623
34	0	1	83	0.061973656	7.371627572	0.015527708	0.0303098	0.055854256	0.164231623
35	0	1	84	0.071079922	6.825623228	0.015527708	0.0303098	0.055854256	0.164231623
36	0	1	85	0.081502551	6.309652821	0.015527708	0.0303098	0.055854256	0.164231623
37	0	1	86	0.093311293	5.825170337	0.015527708	0.0303098	0.055854256	0.164231623
38	0	1	87	0.10653748	5.373206866	0.015527708	0.0303098	0.055854256	0.164231623
39	0	1	88	0.121160796	4.954293559	0.015527708	0.0303098	0.055854256	0.164231623
40	0	1	89	0.137096752	4.568382864	0.015527708	0.0303098	0.055854256	0.164231623
41	0	1	90	0.154195738	4.214761328	0.015527708	0.0303098	0.055854256	0.164231623
42	0	1	91	0.172331719	3.891987007	0.015527708	0.0303098	0.055854256	0.164231623
43	0	1	92	0.191398864	3.59824453	0.015527708	0.0303098	0.055854256	0.164231623
44	0	1	93	0.211271628	3.331610409	0.015527708	0.0303098	0.055854256	0.164231623
45	0	1	94	0.231807714	3.090095794	0.015527708	0.0303098	0.055854256	0.164231623
46	0	1	95	0.252852366	2.87167639	0.015527708	0.0303098	0.055854256	0.164231623
47	0	1	96	0.274244095	2.674307567	0.015527708	0.0303098	0.055854256	0.164231623
48	0	1	97	0.295834125	2.495921291	0.015527708	0.0303098	0.055854256	0.164231623
49	0	1	98	0.317490541	2.334447622	0.015527708	0.0303098	0.055854256	0.164231623
50	0	1	99	0.340361687	2.187798093	0.015527708	0.0303098	0.055854256	0.164231623
51	0	1	100	0.362157878	2.058672018	0.015527708	0.0303098	0.055854256	0.164231623
