# Supplementary material for: Age-specific sequence of colorectal cancer screening options in Germany: A model-based critical evaluation
Source: PLoS Med. 2020 Jul 17;17(7):e1003194. doi: 10.1371/journal.pmed.1003194 (PMC7367446; doi:10.1371/journal.pmed.1003194)
Supplement: S1 Appendix — (ZIP) [file pmed.1003194.s001.zip › S1_File/update markov input parameters males lower.csv]

cycle	test_sens	test_spec	age	p_agedeath_1012_input	life_exp_1012	tr_no_nonadv	tr_nonadv_adv	tr_adv_preclin	tr_preclin_clin
1	0	1	50	0.003965877	29.65345737	0.029167877	0.027774723	0.022245838	0.159264768
2	0	1	51	0.00444983	28.76953674	0.029167877	0.027774723	0.022245838	0.159264768
3	0	1	52	0.004975519	27.89589365	0.029167877	0.027774723	0.022245838	0.159264768
4	0	1	53	0.005538134	27.03288403	0.029167877	0.027774723	0.022245838	0.159264768
5	0	1	54	0.006130083	26.18064502	0.029167877	0.027774723	0.022245838	0.159264768
6	0	1	55	0.006745988	25.33904047	0.029167877	0.027774723	0.022245838	0.159264768
7	0	1	56	0.007387676	24.50774238	0.029167877	0.027774723	0.022245838	0.159264768
8	0	1	57	0.008059336	23.68642385	0.029167877	0.027774723	0.022245838	0.159264768
9	0	1	58	0.008767278	22.8748093	0.029167877	0.027774723	0.022245838	0.159264768
10	0	1	59	0.009520249	22.07271052	0.029167877	0.027774723	0.022245838	0.159264768
11	0	1	60	0.01032978	21.28006214	0.028200024	0.026229027	0.026366752	0.172156695
12	0	1	61	0.011205907	20.49695607	0.028200024	0.026229027	0.026366752	0.172156695
13	0	1	62	0.012150922	19.72357962	0.028200024	0.026229027	0.026366752	0.172156695
14	0	1	63	0.013165274	18.96003701	0.028200024	0.026229027	0.026366752	0.172156695
15	0	1	64	0.014248253	18.20631071	0.028200024	0.026229027	0.026366752	0.172156695
16	0	1	65	0.015397764	17.46224127	0.028522429	0.026212052	0.033653683	0.191580008
17	0	1	66	0.016610105	16.72750634	0.028522429	0.026212052	0.033653683	0.191580008
18	0	1	67	0.017889075	16.00159965	0.028522429	0.026212052	0.033653683	0.191580008
19	0	1	68	0.019265453	15.2839601	0.028522429	0.026212052	0.033653683	0.191580008
20	0	1	69	0.020783248	14.57437476	0.028522429	0.026212052	0.033653683	0.191580008
21	0	1	70	0.02249842	13.87309434	0.025532095	0.025702575	0.044761785	0.184603644
22	0	1	71	0.02448215	13.18089281	0.025532095	0.025702575	0.044761785	0.184603644
23	0	1	72	0.026825714	12.4991397	0.025532095	0.025702575	0.044761785	0.184603644
24	0	1	73	0.029628239	11.82989802	0.025532095	0.025702575	0.044761785	0.184603644
25	0	1	74	0.032940736	11.17583237	0.025532095	0.025702575	0.044761785	0.184603644
26	0	1	75	0.036798079	10.53948099	0.017654816	0.019043	0.041802819	0.179389608
27	0	1	76	0.041226467	9.92302842	0.017654816	0.019043	0.041802819	0.179389608
28	0	1	77	0.04623674	9.328210834	0.017654816	0.019043	0.041802819	0.179389608
29	0	1	78	0.051816647	8.756186731	0.017654816	0.019043	0.041802819	0.179389608
30	0	1	79	0.057941058	8.207373639	0.017654816	0.019043	0.041802819	0.179389608
31	0	1	80	0.064654694	7.681413386	0.017654816	0.019043	0.041802819	0.159625965
32	0	1	81	0.072040714	7.177820525	0.017654816	0.019043	0.041802819	0.159625965
33	0	1	82	0.080200559	6.696243008	0.017654816	0.019043	0.041802819	0.159625965
34	0	1	83	0.089257014	6.236515299	0.017654816	0.019043	0.041802819	0.159625965
35	0	1	84	0.099357622	5.798720263	0.017654816	0.019043	0.041802819	0.159625965
36	0	1	85	0.110666292	5.383267759	0.017654816	0.019043	0.041802819	0.159625965
37	0	1	86	0.123282895	4.990928452	0.017654816	0.019043	0.041802819	0.159625965
38	0	1	87	0.137259851	4.622437358	0.017654816	0.019043	0.041802819	0.159625965
39	0	1	88	0.152624119	4.278307077	0.017654816	0.019043	0.041802819	0.159625965
40	0	1	89	0.169370352	3.958832451	0.017654816	0.019043	0.041802819	0.159625965
41	0	1	90	0.187454484	3.664109067	0.017654816	0.019043	0.041802819	0.159625965
42	0	1	91	0.206783015	3.394069936	0.017654816	0.019043	0.041802819	0.159625965
43	0	1	92	0.227155677	3.148522399	0.017654816	0.019043	0.041802819	0.159625965
44	0	1	93	0.2482734	2.926980467	0.017654816	0.019043	0.041802819	0.159625965
45	0	1	94	0.26977002	2.728541425	0.017654816	0.019043	0.041802819	0.159625965
46	0	1	95	0.291223871	2.551835017	0.017654816	0.019043	0.041802819	0.159625965
47	0	1	96	0.312173403	2.394898592	0.017654816	0.019043	0.041802819	0.159625965
48	0	1	97	0.332139437	2.254907415	0.017654816	0.019043	0.041802819	0.159625965
49	0	1	98	0.350703266	2.1276554	0.017654816	0.019043	0.041802819	0.159625965
50	0	1	99	0.371948836	2.006797455	0.017654816	0.019043	0.041802819	0.159625965
51	0	1	100	0.392496729	1.89916354	0.017654816	0.019043	0.041802819	0.159625965
